# Supplementary material for: Jejunal histopathology, metagenome, and mucosal transcriptome of broilers after an enteric challenge and fed diets with different fiber types and concentrations
Source: Poult Sci. 2026 Jun 2;105(9):107215. doi: 10.1016/j.psj.2026.107215 (PMC13292782; doi:10.1016/j.psj.2026.107215)
Supplement: Supplementary file 1 [file mmc1.xlsx]

## Sheet: Guide to Sections
Response of broilers subjected to an enteric challenge and fed diets with different fiber types and concentrations - part 2: jejunal histopathology, metagenome, and mucosal transcriptome R. W. Tabish, Y. Lin, S. J. Rochell, W. J. Pacheco, M. A. Bailey, W. A. Dozier, III, F. J. Hoerr, K. Robinson, and R. Hauck
SUPPLEMENTARY DATA 1
Number of significantly enriched hallmark pathways analyzed using the GSEA software (Preranked module). For Gene Set Enrichment Analysis (GSEA), gene lists were ranked based on the metric: sign(log₂(FoldChange)) × (-log₁₀(P-value)). Gene sets were considered significantly enriched if they met the threshold of an FDR q-value ≤ 0.05. For pathway enrichemnt gene set data was generated from the jejun…
Tab			Comparison (Jejunum)
GJ1			GSEA d 21: PC vs. NC (GSEA = 31)
GJ2			GSEA d 21: OH vs. PC (GSEA = 27)
GJ3			GSEA d 21: OH-WM vs. PC (GSEA = 10)
GJ4			GSEA d 21: OH-SBP vs. PC (GSEA = 23)
GJ5			GSEA d 21: SH vs. PC (GSEA = 14)
GJ6			GSEA d 21: SH-WM vs. PC (GSEA = 24)
GJ7			GSEA d 21: SH-SBP vs. PC (GSEA = 27)

## Sheet: GJ1
GSEA d 21: PC vs. NC (GSEA = 31)
NAME	SIZE	ES	NES	NOM p-val	FDR q-val	FWER p-val	RANK AT MAX	LEADING EDGE
HALLMARK_OXIDATIVE_PHOSPHORYLATION	165	0.63875	3.15044	0	0	0	4354	tags=72%, list=22%, signal=91%
HALLMARK_MYC_TARGETS_V1	172	0.612606	3.035	0	0	0	3779	tags=59%, list=19%, signal=72%
HALLMARK_EPITHELIAL_MESENCHYMAL_TRANSITION	174	0.57123	2.81006	0	0	0	3053	tags=45%, list=15%, signal=53%
HALLMARK_MTORC1_SIGNALING	170	0.56456	2.7705	0	0	0	4565	tags=58%, list=23%, signal=75%
HALLMARK_INTERFERON_GAMMA_RESPONSE	134	0.541244	2.59059	0	0	0	3288	tags=44%, list=16%, signal=52%
HALLMARK_INTERFERON_ALPHA_RESPONSE	60	0.60761	2.52753	0	0	0	2438	tags=47%, list=12%, signal=53%
HALLMARK_COAGULATION	113	0.505672	2.35047	0	0	0	2608	tags=40%, list=13%, signal=46%
HALLMARK_MYC_TARGETS_V2	50	0.589924	2.32495	0	0	0	4731	tags=64%, list=24%, signal=84%
HALLMARK_TNFA_SIGNALING_VIA_NFKB	156	0.468588	2.28939	0	0	0	3160	tags=37%, list=16%, signal=43%
HALLMARK_UNFOLDED_PROTEIN_RESPONSE	97	0.504416	2.25778	0	0	0	4536	tags=60%, list=23%, signal=77%
HALLMARK_ADIPOGENESIS	172	0.451832	2.24588	0	0	0	4862	tags=50%, list=24%, signal=65%
HALLMARK_G2M_CHECKPOINT	167	0.446069	2.20442	0	0	0	4721	tags=53%, list=24%, signal=69%
HALLMARK_CHOLESTEROL_HOMEOSTASIS	60	0.535355	2.18325	0	0	0	2597	tags=40%, list=13%, signal=46%
HALLMARK_APOPTOSIS	135	0.456728	2.17231	0	0	0	3086	tags=41%, list=15%, signal=48%
HALLMARK_IL6_JAK_STAT3_SIGNALING	69	0.510796	2.16759	0	0	0	3171	tags=43%, list=16%, signal=51%
HALLMARK_E2F_TARGETS	173	0.433078	2.15684	0	0	0	4124	tags=44%, list=21%, signal=55%
HALLMARK_GLYCOLYSIS	177	0.43486	2.14699	0	0	0	3393	tags=37%, list=17%, signal=44%
HALLMARK_APICAL_JUNCTION	160	0.425212	2.1139	0	0	0	3827	tags=38%, list=19%, signal=47%
HALLMARK_COMPLEMENT	155	0.435241	2.09437	0	0	0	2761	tags=34%, list=14%, signal=39%
HALLMARK_ALLOGRAFT_REJECTION	142	0.43175	2.06994	0	0	0	3086	tags=35%, list=15%, signal=40%
HALLMARK_FATTY_ACID_METABOLISM	136	0.42547	2.03414	0	0	0	4568	tags=46%, list=23%, signal=59%
HALLMARK_INFLAMMATORY_RESPONSE	148	0.418767	2.01182	0	0.000105263	0.001	5383	tags=52%, list=27%, signal=71%
HALLMARK_IL2_STAT5_SIGNALING	171	0.401762	1.9976	0	0.000100686	0.001	3079	tags=33%, list=15%, signal=39%
HALLMARK_REACTIVE_OXYGEN_SPECIES_PATHWAY	42	0.510596	1.97405	0	9.64912e-05	0.001	3029	tags=45%, list=15%, signal=53%
HALLMARK_UV_RESPONSE_UP	129	0.416274	1.96226	0	9.26316e-05	0.001	4225	tags=46%, list=21%, signal=58%
HALLMARK_P53_PATHWAY	169	0.380197	1.85534	0	0.000188616	0.002	3553	tags=36%, list=18%, signal=43%
HALLMARK_DNA_REPAIR	132	0.369136	1.75743	0	0.00108365	0.011	3914	tags=40%, list=19%, signal=50%
HALLMARK_HYPOXIA	167	0.355476	1.74368	0	0.00122982	0.013	3313	tags=33%, list=17%, signal=39%
HALLMARK_ANGIOGENESIS	29	0.477324	1.67975	0.0124688	0.00194553	0.021	3550	tags=48%, list=18%, signal=59%
HALLMARK_TGF_BETA_SIGNALING	48	0.412297	1.61235	0.0137363	0.00464835	0.049	4857	tags=48%, list=24%, signal=63%
HALLMARK_NOTCH_SIGNALING	30	0.460907	1.60668	0.0106383	0.00501051	0.054	5226	tags=67%, list=26%, signal=90%
														A p-value of 0 in GSEA is often interpreted as a very strong indication of statistically significant enrichment, suggesting a highly unlikely occurrence by chance.

## Sheet: GJ2
GSEA d 21: OH vs. PC (GSEA = 27)
NAME	SIZE	ES	NES	NOM p-val	FDR q-val	FWER p-val	RANK AT MAX	LEADING EDGE
HALLMARK_EPITHELIAL_MESENCHYMAL_TRANSITION	174	-0.549948	-2.79137	0	0	0	4451	tags=55%, list=22%, signal=70%
HALLMARK_TNFA_SIGNALING_VIA_NFKB	156	-0.51398	-2.53116	0	0	0	4129	tags=53%, list=21%, signal=66%
HALLMARK_INFLAMMATORY_RESPONSE	148	-0.499847	-2.44913	0	0	0	4521	tags=53%, list=23%, signal=68%
HALLMARK_INTERFERON_GAMMA_RESPONSE	134	-0.489563	-2.34136	0	0	0	5964	tags=62%, list=30%, signal=88%
HALLMARK_IL6_JAK_STAT3_SIGNALING	69	-0.526169	-2.31478	0	0	0	5733	tags=67%, list=29%, signal=93%
HALLMARK_TGF_BETA_SIGNALING	48	-0.5724	-2.27779	0	0	0	4922	tags=60%, list=25%, signal=80%
HALLMARK_INTERFERON_ALPHA_RESPONSE	60	-0.515255	-2.15936	0	0	0	5984	tags=70%, list=30%, signal=99%
HALLMARK_COAGULATION	113	-0.453027	-2.09359	0	0	0	4105	tags=39%, list=20%, signal=49%
HALLMARK_APICAL_JUNCTION	160	-0.414891	-2.06562	0	0	0	5502	tags=49%, list=27%, signal=67%
HALLMARK_COMPLEMENT	155	-0.418456	-2.03739	0	0	0	5076	tags=43%, list=25%, signal=57%
HALLMARK_HYPOXIA	167	-0.399035	-1.96933	0	0.000272727	0.001	3182	tags=32%, list=16%, signal=38%
HALLMARK_ANGIOGENESIS	29	-0.533741	-1.91298	0	0.0005	0.002	4366	tags=52%, list=22%, signal=66%
HALLMARK_PROTEIN_SECRETION	91	-0.412194	-1.85391	0	0.000907014	0.005	5822	tags=49%, list=29%, signal=69%
HALLMARK_KRAS_SIGNALING_DN	131	-0.367534	-1.78977	0	0.00138322	0.009	5964	tags=48%, list=30%, signal=68%
HALLMARK_ALLOGRAFT_REJECTION	142	-0.366661	-1.77707	0	0.00162679	0.011	4023	tags=37%, list=20%, signal=46%
HALLMARK_APOPTOSIS	135	-0.358536	-1.73199	0	0.00241221	0.018	3228	tags=36%, list=16%, signal=42%
HALLMARK_MYOGENESIS	159	-0.342156	-1.70685	0	0.00274317	0.021	4021	tags=32%, list=20%, signal=40%
HALLMARK_IL2_STAT5_SIGNALING	171	-0.335973	-1.66213	0	0.00477765	0.04	3997	tags=37%, list=20%, signal=46%
HALLMARK_P53_PATHWAY	169	-0.32687	-1.63203	0	0.00604933	0.053	3211	tags=31%, list=16%, signal=37%
HALLMARK_E2F_TARGETS	173	0.742038	3.39567	0	0	0	3106	tags=73%, list=15%, signal=85%
HALLMARK_MYC_TARGETS_V1	172	0.692103	3.12181	0	0	0	4268	tags=68%, list=21%, signal=86%
HALLMARK_G2M_CHECKPOINT	167	0.680999	3.07651	0	0	0	2541	tags=59%, list=13%, signal=67%
HALLMARK_MYC_TARGETS_V2	50	0.77515	2.83028	0	0	0	3471	tags=78%, list=17%, signal=94%
HALLMARK_DNA_REPAIR	132	0.538394	2.35005	0	0	0	3226	tags=45%, list=16%, signal=54%
HALLMARK_OXIDATIVE_PHOSPHORYLATION	165	0.407403	1.84376	0	0.000919877	0.011	4826	tags=35%, list=24%, signal=45%
HALLMARK_SPERMATOGENESIS	91	0.430963	1.77544	0.0015674	0.00141158	0.02	3359	tags=33%, list=17%, signal=39%
HALLMARK_MITOTIC_SPINDLE	180	0.377029	1.73186	0	0.00190325	0.03	3042	tags=32%, list=15%, signal=37%

## Sheet: GJ3
GSEA d 21: OH-WM vs. PC (GSEA = 10)
NAME	SIZE	ES	NES	NOM p-val	FDR q-val	FWER p-val	RANK AT MAX	LEADING EDGE
HALLMARK_E2F_TARGETS	173	0.615681	2.89672	0	0	0	3676	tags=57%, list=18%, signal=69%
HALLMARK_G2M_CHECKPOINT	167	0.551301	2.58325	0	0	0	3451	tags=50%, list=17%, signal=60%
HALLMARK_MYC_TARGETS_V1	172	0.526531	2.49228	0	0	0	4767	tags=46%, list=24%, signal=60%
HALLMARK_MYC_TARGETS_V2	50	0.509159	1.89743	0.0018797	0.00162935	0.005	5288	tags=48%, list=26%, signal=65%
HALLMARK_MITOTIC_SPINDLE	180	0.351833	1.68535	0	0.01242	0.048	5382	tags=40%, list=27%, signal=54%
HALLMARK_MTORC1_SIGNALING	170	0.323764	1.52908	0	0.0446468	0.189	4932	tags=35%, list=25%, signal=46%
HALLMARK_DNA_REPAIR	132	0.338987	1.52421	0.00391389	0.0409545	0.201	2821	tags=23%, list=14%, signal=27%
HALLMARK_PROTEIN_SECRETION	91	-0.398663	-1.71759	0	0.0202094	0.028	6213	tags=49%, list=31%, signal=71%
HALLMARK_TGF_BETA_SIGNALING	48	-0.431634	-1.62406	0.00193798	0.0281895	0.071	4450	tags=38%, list=22%, signal=48%
HALLMARK_INTERFERON_ALPHA_RESPONSE	60	-0.3907	-1.54007	0.0140562	0.0485141	0.177	6359	tags=50%, list=32%, signal=73%

## Sheet: GJ4
GSEA d 21: OH-SBP vs. PC (GSEA = 23)
NAME	SIZE	ES	NES	NOM p-val	FDR q-val	FWER p-val	RANK AT MAX	LEADING EDGE
HALLMARK_TGF_BETA_SIGNALING	48	-0.605702	-2.46381	0	0	0	4874	tags=67%, list=24%, signal=88%
HALLMARK_INTERFERON_ALPHA_RESPONSE	60	-0.50427	-2.19326	0	0	0	5225	tags=58%, list=26%, signal=79%
HALLMARK_INTERFERON_GAMMA_RESPONSE	134	-0.438761	-2.1909	0	0	0	5380	tags=51%, list=27%, signal=70%
HALLMARK_PROTEIN_SECRETION	91	-0.467778	-2.15109	0	0	0	5139	tags=56%, list=26%, signal=75%
HALLMARK_COAGULATION	113	-0.4093	-1.96723	0	0.00118289	0.003	5056	tags=47%, list=25%, signal=62%
HALLMARK_XENOBIOTIC_METABOLISM	150	-0.367588	-1.83845	0	0.00310625	0.007	3887	tags=40%, list=19%, signal=49%
HALLMARK_INFLAMMATORY_RESPONSE	148	-0.353502	-1.79824	0	0.00391358	0.011	4893	tags=39%, list=24%, signal=51%
HALLMARK_TNFA_SIGNALING_VIA_NFKB	156	-0.353149	-1.78418	0	0.00367438	0.012	4770	tags=37%, list=24%, signal=48%
HALLMARK_HYPOXIA	167	-0.330802	-1.71452	0	0.00591391	0.02	5489	tags=42%, list=27%, signal=57%
HALLMARK_P53_PATHWAY	169	-0.309059	-1.6032	0	0.0152898	0.055	2899	tags=27%, list=14%, signal=32%
HALLMARK_APICAL_JUNCTION	160	-0.306312	-1.59555	0	0.0147386	0.058	4170	tags=32%, list=21%, signal=40%
HALLMARK_EPITHELIAL_MESENCHYMAL_TRANSITION	174	-0.297757	-1.56118	0	0.0189941	0.082	5845	tags=37%, list=29%, signal=51%
HALLMARK_COMPLEMENT	155	-0.302307	-1.53884	0	0.0216083	0.098	5091	tags=40%, list=25%, signal=53%
HALLMARK_IL6_JAK_STAT3_SIGNALING	69	-0.348503	-1.53308	0.00990099	0.0216029	0.105	3646	tags=38%, list=18%, signal=46%
HALLMARK_OXIDATIVE_PHOSPHORYLATION	165	-0.279798	-1.45647	0.00469484	0.039399	0.198	7391	tags=61%, list=37%, signal=95%
HALLMARK_APOPTOSIS	135	-0.284923	-1.41398	0.00803213	0.0524382	0.267	4039	tags=33%, list=20%, signal=41%
HALLMARK_ADIPOGENESIS	172	-0.266869	-1.38979	0.0173913	0.0583749	0.316	5870	tags=43%, list=29%, signal=60%
HALLMARK_E2F_TARGETS	173	0.646806	2.91528	0	0	0	4354	tags=67%, list=22%, signal=85%
HALLMARK_G2M_CHECKPOINT	167	0.579099	2.58079	0	0	0	4617	tags=59%, list=23%, signal=76%
HALLMARK_MYC_TARGETS_V2	50	0.5838	2.17894	0	0	0	5614	tags=64%, list=28%, signal=89%
HALLMARK_MYC_TARGETS_V1	172	0.471879	2.11423	0	0	0	4891	tags=49%, list=24%, signal=64%
HALLMARK_DNA_REPAIR	132	0.444144	1.92729	0	0.000165079	0.002	4300	tags=42%, list=21%, signal=53%
HALLMARK_MITOTIC_SPINDLE	180	0.366753	1.66704	0	0.00517727	0.067	2925	tags=30%, list=15%, signal=35%

## Sheet: GJ5
GSEA d 21: SH vs. PC (GSEA = 14)
NAME	SIZE	ES	NES	NOM p-val	FDR q-val	FWER p-val	RANK AT MAX	LEADING EDGE
HALLMARK_PROTEIN_SECRETION	91	-0.436191	-1.88204	0	0.00534493	0.006	4281	tags=42%, list=21%, signal=53%
HALLMARK_MYC_TARGETS_V1	172	0.645638	3.14189	0	0	0	4066	tags=63%, list=20%, signal=79%
HALLMARK_E2F_TARGETS	173	0.618771	3.02477	0	0	0	4191	tags=60%, list=21%, signal=75%
HALLMARK_MYC_TARGETS_V2	50	0.711736	2.75924	0	0	0	3394	tags=70%, list=17%, signal=84%
HALLMARK_G2M_CHECKPOINT	167	0.537197	2.60911	0	0	0	4785	tags=61%, list=24%, signal=80%
HALLMARK_DNA_REPAIR	132	0.49447	2.30367	0	0	0	4384	tags=53%, list=22%, signal=67%
HALLMARK_OXIDATIVE_PHOSPHORYLATION	165	0.44762	2.11968	0	0	0	4616	tags=45%, list=23%, signal=58%
HALLMARK_MTORC1_SIGNALING	170	0.388819	1.85179	0	0.00171896	0.009	4478	tags=38%, list=22%, signal=48%
HALLMARK_EPITHELIAL_MESENCHYMAL_TRANSITION	174	0.371073	1.79532	0	0.00165626	0.01	5507	tags=44%, list=27%, signal=60%
HALLMARK_UV_RESPONSE_UP	129	0.371176	1.73232	0	0.00383077	0.028	5200	tags=41%, list=26%, signal=55%
HALLMARK_GLYCOLYSIS	177	0.324233	1.57062	0.00424628	0.0147017	0.115	5276	tags=41%, list=26%, signal=55%
HALLMARK_UNFOLDED_PROTEIN_RESPONSE	97	0.341594	1.53018	0.00421941	0.0192933	0.16	4393	tags=42%, list=22%, signal=54%
HALLMARK_MYOGENESIS	159	0.318915	1.51579	0	0.020682	0.187	5509	tags=43%, list=27%, signal=59%
HALLMARK_REACTIVE_OXYGEN_SPECIES_PATHWAY	42	0.3812	1.39638	0.0665236	0.0577024	0.466	6860	tags=60%, list=34%, signal=90%

## Sheet: GJ6
GSEA d 21: SH-WM vs. PC (GSEA = 24)
NAME	SIZE	ES	NES	NOM p-val	FDR q-val	FWER p-val	RANK AT MAX	LEADING EDGE
HALLMARK_INTERFERON_GAMMA_RESPONSE	134	-0.517669	-2.49765	0	0	0	4214	tags=50%, list=21%, signal=63%
HALLMARK_TNFA_SIGNALING_VIA_NFKB	156	-0.49357	-2.40541	0	0	0	2279	tags=35%, list=11%, signal=39%
HALLMARK_INTERFERON_ALPHA_RESPONSE	60	-0.590455	-2.40122	0	0	0	4214	tags=58%, list=21%, signal=74%
HALLMARK_INFLAMMATORY_RESPONSE	148	-0.406424	-2.00613	0	0.000293478	0.001	3495	tags=39%, list=17%, signal=46%
HALLMARK_ALLOGRAFT_REJECTION	142	-0.386279	-1.86746	0	0.0019396	0.008	2248	tags=25%, list=11%, signal=28%
HALLMARK_COMPLEMENT	155	-0.375064	-1.83923	0	0.00205562	0.01	3693	tags=32%, list=18%, signal=39%
HALLMARK_P53_PATHWAY	169	-0.357433	-1.76977	0	0.00367443	0.019	4016	tags=36%, list=20%, signal=45%
HALLMARK_IL6_JAK_STAT3_SIGNALING	69	-0.414075	-1.76667	0.00230415	0.00321513	0.019	3253	tags=42%, list=16%, signal=50%
HALLMARK_TGF_BETA_SIGNALING	48	-0.454756	-1.76623	0	0.00285789	0.019	3227	tags=40%, list=16%, signal=47%
HALLMARK_HYPOXIA	167	-0.3467	-1.71511	0	0.00411834	0.03	4057	tags=36%, list=20%, signal=45%
HALLMARK_PROTEIN_SECRETION	91	-0.381185	-1.70788	0	0.00396895	0.032	7264	tags=56%, list=36%, signal=87%
HALLMARK_APOPTOSIS	135	-0.317851	-1.51677	0.00248756	0.023258	0.191	3480	tags=31%, list=17%, signal=37%
HALLMARK_IL2_STAT5_SIGNALING	171	-0.286709	-1.42047	0.005	0.0459191	0.366	4628	tags=37%, list=23%, signal=48%
HALLMARK_REACTIVE_OXYGEN_SPECIES_PATHWAY	42	-0.362131	-1.38599	0.0737527	0.0556685	0.443	4713	tags=43%, list=23%, signal=56%
HALLMARK_E2F_TARGETS	173	0.680423	3.1988	0	0	0	2937	tags=61%, list=15%, signal=71%
HALLMARK_G2M_CHECKPOINT	167	0.625222	2.94247	0	0	0	3418	tags=58%, list=17%, signal=69%
HALLMARK_MYC_TARGETS_V2	50	0.564765	2.18707	0	0	0	6337	tags=68%, list=32%, signal=99%
HALLMARK_MITOTIC_SPINDLE	180	0.446185	2.10808	0	0	0	2426	tags=33%, list=12%, signal=37%
HALLMARK_MYC_TARGETS_V1	172	0.447179	2.10377	0	0	0	6634	tags=51%, list=33%, signal=76%
HALLMARK_SPERMATOGENESIS	91	0.464793	1.99939	0	0	0	3747	tags=34%, list=19%, signal=42%
HALLMARK_EPITHELIAL_MESENCHYMAL_TRANSITION	174	0.40018	1.89	0	0.000545603	0.005	2785	tags=32%, list=14%, signal=37%
HALLMARK_MYOGENESIS	159	0.345934	1.60514	0.00328947	0.0113326	0.116	4909	tags=43%, list=24%, signal=56%
HALLMARK_DNA_REPAIR	132	0.351674	1.60244	0.00156986	0.0105405	0.12	4740	tags=33%, list=24%, signal=43%
HALLMARK_WNT_BETA_CATENIN_SIGNALING	38	0.405342	1.43037	0.0402098	0.0469837	0.462	4417	tags=42%, list=22%, signal=54%

## Sheet: GJ7
GSEA d 21: SH-SBP vs. PC (GSEA = 27)
NAME	SIZE	ES	NES	NOM p-val	FDR q-val	FWER p-val	RANK AT MAX	LEADING EDGE
HALLMARK_INTERFERON_GAMMA_RESPONSE	134	-0.550402	-2.71146	0	0	0	3564	tags=53%, list=18%, signal=64%
HALLMARK_INTERFERON_ALPHA_RESPONSE	60	-0.621554	-2.6364	0	0	0	2779	tags=60%, list=14%, signal=69%
HALLMARK_TGF_BETA_SIGNALING	48	-0.563061	-2.27562	0	0	0	5386	tags=65%, list=27%, signal=88%
HALLMARK_TNFA_SIGNALING_VIA_NFKB	156	-0.45978	-2.27306	0	0	0	3525	tags=41%, list=18%, signal=49%
HALLMARK_IL6_JAK_STAT3_SIGNALING	69	-0.524054	-2.24227	0	0	0	3559	tags=46%, list=18%, signal=56%
HALLMARK_INFLAMMATORY_RESPONSE	148	-0.447738	-2.22134	0	0	0	4680	tags=48%, list=23%, signal=62%
HALLMARK_PROTEIN_SECRETION	91	-0.45182	-2.03243	0	0	0	3798	tags=42%, list=19%, signal=51%
HALLMARK_COMPLEMENT	155	-0.39608	-1.97485	0	0.000354167	0.001	4934	tags=45%, list=25%, signal=59%
HALLMARK_HYPOXIA	167	-0.367222	-1.83139	0	0.000584656	0.002	4342	tags=38%, list=22%, signal=48%
HALLMARK_ALLOGRAFT_REJECTION	142	-0.351831	-1.71197	0	0.00499863	0.019	4318	tags=40%, list=22%, signal=51%
HALLMARK_APICAL_JUNCTION	160	-0.333318	-1.65026	0	0.00863452	0.035	3728	tags=30%, list=19%, signal=37%
HALLMARK_XENOBIOTIC_METABOLISM	150	-0.332339	-1.63661	0	0.0090727	0.04	4342	tags=38%, list=22%, signal=48%
HALLMARK_APOPTOSIS	135	-0.310272	-1.50762	0	0.0260735	0.114	2770	tags=29%, list=14%, signal=33%
HALLMARK_P53_PATHWAY	169	-0.294088	-1.47734	0	0.0322948	0.149	4226	tags=37%, list=21%, signal=46%
HALLMARK_KRAS_SIGNALING_UP	168	-0.291231	-1.47259	0.00510204	0.0306384	0.152	3692	tags=30%, list=18%, signal=37%
HALLMARK_EPITHELIAL_MESENCHYMAL_TRANSITION	174	-0.292737	-1.46414	0.00913242	0.0326285	0.167	5916	tags=36%, list=29%, signal=51%
HALLMARK_IL2_STAT5_SIGNALING	171	-0.290484	-1.4544	0	0.0326983	0.176	4038	tags=33%, list=20%, signal=41%
HALLMARK_COAGULATION	113	-0.30126	-1.42873	0.0128205	0.0393861	0.22	4343	tags=29%, list=22%, signal=37%
HALLMARK_ANGIOGENESIS	29	-0.392617	-1.42869	0.0614525	0.0374508	0.221	2944	tags=31%, list=15%, signal=36%
HALLMARK_E2F_TARGETS	173	0.730258	3.14969	0	0	0	2134	tags=62%, list=11%, signal=69%
HALLMARK_G2M_CHECKPOINT	167	0.685072	2.96287	0	0	0	2117	tags=54%, list=11%, signal=60%
HALLMARK_MYC_TARGETS_V1	172	0.661089	2.88657	0	0	0	3744	tags=59%, list=19%, signal=72%
HALLMARK_MYC_TARGETS_V2	50	0.788023	2.83211	0	0	0	2387	tags=70%, list=12%, signal=79%
HALLMARK_DNA_REPAIR	132	0.566888	2.40402	0	0	0	4548	tags=56%, list=23%, signal=72%
HALLMARK_SPERMATOGENESIS	91	0.467551	1.84493	0	0.000592798	0.008	4725	tags=42%, list=24%, signal=54%
HALLMARK_MITOTIC_SPINDLE	180	0.371825	1.62042	0	0.0059734	0.093	2458	tags=27%, list=12%, signal=30%
HALLMARK_MTORC1_SIGNALING	170	0.322357	1.41314	0.0125	0.0503123	0.612	5774	tags=41%, list=29%, signal=56%
