# Supplementary material for: Jejunal histopathology, metagenome, and mucosal transcriptome of broilers after an enteric challenge and fed diets with different fiber types and concentrations
Source: Poult Sci. 2026 Jun 2;105(9):107215. doi: 10.1016/j.psj.2026.107215 (PMC13292782; doi:10.1016/j.psj.2026.107215)
Supplement: Supplementary file 2 [file mmc2.xlsx]

## Sheet: Guide to Sections
Response of broilers subjected to an enteric challenge and fed diets with different fiber types and concentrations - part 2: jejunal histopathology, metagenome, and mucosal transcriptome R. W. Tabish, Y. Lin, S. J. Rochell, W. J. Pacheco, M. A. Bailey, W. A. Dozier, III, F. J. Hoerr, K. Robinson, and R. Hauck
SUPPLEMENTARY DATA 2
Number of significantly differentially expressed genes (DEGs: adjusted P-value < 0.05 and absolute log₂ fold change > 1) and taxons (adjusted P-value < 0.05) identified by DESeq2 analysis in the jejunal transcriptomes (mucosal) and metagenome (content) of broilers on day 21. PC was comapred to the NC to access the effect of challenge and then all the challneged fiber supplemented groups were coam…
Tab			Comparison (DEGs: Jejunum)
J1			DEGs d 21: PC vs. NC (DEGs = 1797)
J2			DEGs d 21: OH vs. PC (DEGs = 9)
J3			DEGs d 21: OH-WM vs. PC (DEGs = 2)
J4			DEGs d 21: OH-SBP vs. PC (DEGs = 1)
J5			DEGs d 21: SH vs. PC (DEGs = 7)
J6			DEGs d 21: SH-WM vs. PC (DEGs = 2)
J7			DEGs d 21: SH-SBP vs. PC (DEGs = 1)
Tab			Comparison (Taxons: Jejunum)
T1			Taxons d 21: PC vs. NC (Species = 3)
T2			Taxons d 21: OH vs. PC (Species = 4)
T3			Taxons d 21: OH-WM vs. PC (Species = 6)
T4			Taxons d 21: OH-SBP vs. PC (Species = 6)
T5			Taxons d 21: SH vs. PC (Species = 1)
T6			Taxons d 21: SH-WM vs. PC (Species = 3)
T7			Taxons d 21: SH-SBP vs. PC (Species = 2)

## Sheet: J1
DEGs d 21: PC vs. NC (DEGs = 1797)
Gene Symbol	baseMean	log2FoldChange	lfcSE	stat	pvalue	padj
LOC101751423	10.2234	-22.5554	2.19504	-10.2756	9.07498e-25	1.65618e-20
HMCN1	318.716	-2.94464	0.328533	-8.96299	3.15995e-19	2.88346e-15
LOC107055361	923.51	3.17833	0.378942	8.38738	4.97105e-17	3.02405e-13
MAFF	287.686	2.47719	0.297831	8.31746	8.98678e-17	4.10022e-13
AICDA	132.105	2.80206	0.357206	7.84439	4.35058e-15	1.46208e-11
PER3	429.091	-1.84931	0.236846	-7.80806	5.8076e-15	1.46208e-11
PLCXD3	33.1476	-2.89135	0.370894	-7.79562	6.40912e-15	1.46208e-11
AGL	516.584	-1.12303	0.150283	-7.47279	7.85113e-14	1.59203e-10
IL2RA	245.086	-1.90738	0.258212	-7.38685	1.50345e-13	2.25303e-10
LGI1	42.0206	-1.81811	0.245687	-7.4001	1.36081e-13	2.25303e-10
LRRC15	109.349	5.04917	0.682811	7.39469	1.4174e-13	2.25303e-10
SGSM1	581.241	-1.41828	0.192227	-7.37816	1.6049e-13	2.25303e-10
CAB39L	1583.13	-1.87249	0.254323	-7.36263	1.80322e-13	2.35062e-10
MMP10	28.792	6.73189	0.91548	7.35341	1.93219e-13	2.35083e-10
NRG4	80.5325	-3.02119	0.412016	-7.3327	2.25568e-13	2.57288e-10
WDFY3	625.48	-1.11791	0.157006	-7.12019	1.0778e-12	1.15705e-09
MAOB	241.221	-3.46431	0.491464	-7.04896	1.80261e-12	1.82765e-09
PHLDA2	2816.79	1.40228	0.199368	7.03361	2.01254e-12	1.93309e-09
BCL2L10	1564.15	1.31907	0.188358	7.00299	2.50565e-12	2.2864e-09
AHRR	175.123	-1.69829	0.243336	-6.9792	2.96856e-12	2.57982e-09
EHBP1	275.706	-1.19902	0.172588	-6.94729	3.72357e-12	3.08887e-09
PLACL2	7377.15	2.29723	0.332123	6.91681	4.61941e-12	3.6654e-09
IL23R	50.3283	-2.01216	0.292207	-6.8861	5.73439e-12	4.1861e-09
RORA	134.607	-1.30491	0.190146	-6.86266	6.75906e-12	4.74434e-09
IFI27L2	10903.9	2.33425	0.340777	6.84979	7.39589e-12	4.99907e-09
ETNPPL	119.384	-4.78276	0.699984	-6.83268	8.33439e-12	5.43224e-09
LOC420368	2776.38	1.88095	0.276446	6.80403	1.01734e-11	6.40221e-09
ENDOD1	49.1129	4.00072	0.591553	6.76309	1.35079e-11	8.2173e-09
HESX1	170.442	-1.81077	0.268227	-6.7509	1.46935e-11	8.40113e-09
APPL1	503.511	-1.09022	0.162191	-6.72185	1.79434e-11	9.92327e-09
IKBIP	125.224	-1.16568	0.173912	-6.70272	2.04581e-11	1.09812e-08
ARAP2	659.109	-1.117	0.167315	-6.67601	2.45533e-11	1.28028e-08
FER1L6	661.236	-1.55004	0.232731	-6.66023	2.73406e-11	1.38602e-08
CHAT	49.3634	-2.2442	0.338788	-6.62422	3.49078e-11	1.67649e-08
LOC107053928	23.2767	4.23731	0.639448	6.6265	3.43739e-11	1.67649e-08
LOC770612	5833.17	2.07795	0.314197	6.61352	3.75296e-11	1.75619e-08
CCR6	81.1548	-2.08836	0.317761	-6.57213	4.9601e-11	2.26304e-08
ECM1	438.086	3.48982	0.531751	6.56288	5.27789e-11	2.34931e-08
C1R	798.823	1.65598	0.252618	6.55526	5.55449e-11	2.41356e-08
J6367_mgp03	273900	-2.5886	0.396027	-6.53644	6.30021e-11	2.67393e-08
MMP9	89.5987	4.98794	0.766351	6.50868	7.58142e-11	3.14456e-08
ACTG2	2941.53	2.68009	0.414167	6.47105	9.73219e-11	3.91828e-08
P2RX1	1008.11	-1.39794	0.216104	-6.46883	9.8762e-11	3.91828e-08
KCNJ4	102.954	-2.0128	0.314138	-6.40739	1.48029e-10	5.33375e-08
J6367_mgp04	228014	-2.52973	0.398163	-6.35349	2.10477e-10	7.38694e-08
TIMP2	529.125	3.19305	0.50694	6.29868	3.00194e-10	1.03369e-07
DMXL1	743.271	-1.0214	0.162817	-6.27329	3.53501e-10	1.1947e-07
C1S	710.688	1.14117	0.182031	6.2691	3.63149e-10	1.205e-07
PER2	2690.3	-1.66601	0.266093	-6.261	3.82528e-10	1.24663e-07
SERPING1	2169.88	2.1745	0.347488	6.25777	3.90516e-10	1.25034e-07
TNFSF11	70.317	-1.49428	0.23988	-6.22926	4.68632e-10	1.42542e-07
RAP1GAP2	743.782	-1.03935	0.168072	-6.18396	6.25136e-10	1.84012e-07
GABRB2	13.2228	-3.95152	0.640949	-6.16511	7.04358e-10	2.00852e-07
RUFY3	539.384	-1.02767	0.166638	-6.1671	6.95551e-10	2.00852e-07
BMX	62.4244	-1.81126	0.294152	-6.15758	7.38643e-10	2.07388e-07
IFNG	38.0555	2.70177	0.439454	6.14803	7.84532e-10	2.16935e-07
KRT24	48.4076	5.96161	0.973769	6.1222	9.22906e-10	2.47692e-07
LOC107054293	40.8719	-2.10536	0.344339	-6.11422	9.70318e-10	2.56642e-07
ZNF827	542.872	-1.20139	0.197234	-6.09116	1.12097e-09	2.92254e-07
FN1	806.811	3.76458	0.61847	6.08692	1.15102e-09	2.95861e-07
JUND	3669.72	1.59823	0.263563	6.06395	1.32821e-09	3.36665e-07
RNF24	111.103	1.59459	0.263061	6.06167	1.34712e-09	3.36779e-07
LOC121110055	3422.05	1.7379	0.287828	6.03799	1.56047e-09	3.69852e-07
TRIM39.2	378.153	1.36246	0.225631	6.03845	1.556e-09	3.69852e-07
OTOA	132.063	-1.47756	0.24695	-5.98321	2.18787e-09	5.05426e-07
LOC420107	14.72	4.62137	0.776333	5.95282	2.63559e-09	5.72613e-07
MIS12	105.357	2.12845	0.357966	5.94597	2.74832e-09	5.90081e-07
ARID5A	454.389	1.65888	0.279228	5.94094	2.83391e-09	6.01382e-07
J6367_mgp05	4438.66	-3.34409	0.56342	-5.93535	2.93217e-09	6.15081e-07
FMO4	860.43	-1.65823	0.280676	-5.90799	3.46312e-09	7.10134e-07
CEBPB	56.481	3.43052	0.581942	5.89494	3.74815e-09	7.35523e-07
MINAR1	12.3755	-4.02808	0.683235	-5.8956	3.73333e-09	7.35523e-07
SLC9B2	115.347	-1.29917	0.220345	-5.89609	3.72224e-09	7.35523e-07
TAP2	11603.5	1.05536	0.179553	5.8777	4.16e-09	7.99158e-07
FGFBP1	2193.72	1.4536	0.248794	5.84256	5.14046e-09	9.67148e-07
HSPB9	74.7747	3.36205	0.575746	5.83948	5.23645e-09	9.75155e-07
P3H3	260.554	-2.29255	0.392934	-5.83443	5.39738e-09	9.85618e-07
UBE2L6	623.805	1.43968	0.248438	5.79492	6.83552e-09	1.22302e-06
LOC771030	30.6661	-3.00321	0.519461	-5.78139	7.40852e-09	1.31268e-06
C1QB	351.309	2.53495	0.438924	5.77536	7.67898e-09	1.34751e-06
IFI6	23632.2	2.28218	0.395756	5.76662	8.08765e-09	1.39245e-06
SASH1	216.203	-1.94465	0.337503	-5.76188	8.3184e-09	1.41879e-06
ABCC13	154.824	-1.28481	0.223714	-5.74311	9.29556e-09	1.55637e-06
LOC107053544	32.5658	-2.04338	0.356003	-5.73979	9.47926e-09	1.57269e-06
BATF3	1073.15	1.93572	0.337647	5.73297	9.86882e-09	1.62258e-06
SRXN1	1315.99	1.11585	0.195076	5.72006	1.06489e-08	1.73519e-06
LY6E	11287.7	2.5636	0.448437	5.71674	1.08584e-08	1.75369e-06
TM4SF1	66.8091	-1.56698	0.274212	-5.71448	1.10038e-08	1.76157e-06
CCL4	43.3697	3.90396	0.68474	5.70138	1.18843e-08	1.8074e-06
LOC121113160	133.782	-2.01402	0.35298	-5.70575	1.15831e-08	1.8074e-06
PRF1	348.683	1.92469	0.337518	5.70248	1.18077e-08	1.8074e-06
__alignment_not_unique	1.2646e+06	-1.90515	0.33394	-5.70507	1.16297e-08	1.8074e-06
SGK2	48.1045	-1.86002	0.327356	-5.68195	1.33171e-08	2.00857e-06
ELOVL1	1810.46	1.06501	0.18771	5.67366	1.39776e-08	2.09091e-06
ATXN7L1	420.602	-1.13078	0.199363	-5.67196	1.41174e-08	2.09466e-06
LOC107052158	54.1517	-1.43767	0.253809	-5.66438	1.47553e-08	2.15428e-06
RYR3	95.3725	-1.67715	0.296078	-5.66454	1.47418e-08	2.15428e-06
EXFABP	304.623	4.33563	0.768697	5.64023	1.69827e-08	2.38411e-06
LOC101751892	29.8193	-1.74289	0.30955	-5.63041	1.79784e-08	2.50463e-06
GIMAP1-GIMAP5	3213.99	1.15411	0.205313	5.62121	1.89629e-08	2.60216e-06
NFKBIE	1806.81	1.22442	0.21785	5.62048	1.90424e-08	2.60216e-06
PCGF3	402.215	-1.39042	0.24741	-5.6199	1.91063e-08	2.60216e-06
LOC107053542	7.65326	-3.35061	0.596371	-5.61834	1.92804e-08	2.60643e-06
CACNA1B	99.9221	-1.72599	0.308188	-5.60045	2.13795e-08	2.86894e-06
MAP2	223.928	-1.0617	0.189685	-5.59716	2.17895e-08	2.90261e-06
ARMC1	374.185	-1.07119	0.191476	-5.59438	2.21409e-08	2.92805e-06
LOC101747703	62.586	-1.7324	0.309752	-5.59288	2.23339e-08	2.93234e-06
BOLA3	850.393	1.23524	0.221337	5.58079	2.39428e-08	3.09898e-06
IL4I1	19.0188	4.06361	0.729042	5.57391	2.4909e-08	3.17895e-06
LOC427882	275.746	1.68672	0.302783	5.57072	2.53694e-08	3.19304e-06
LOC121109994	43.7059	-1.88373	0.340445	-5.53316	3.14521e-08	3.87838e-06
LOC101748546	252.54	-1.00871	0.182387	-5.53062	3.19098e-08	3.90841e-06
GNAO1	121.126	-1.40554	0.254248	-5.52824	3.23459e-08	3.93541e-06
KIF12	49.2575	-2.84745	0.51548	-5.52388	3.31598e-08	4.00773e-06
LOC417937	5159.58	-1.14654	0.20764	-5.5218	3.35551e-08	4.02882e-06
J6367_mgp12	139192	-2.36741	0.429157	-5.51642	3.45974e-08	4.10264e-06
LOC107052642	168.663	-1.2395	0.224698	-5.51631	3.46195e-08	4.10264e-06
B3GAT3	567.97	1.22217	0.222218	5.49988	3.80058e-08	4.44619e-06
RBM8A	853.129	1.20931	0.219964	5.49774	3.8468e-08	4.4716e-06
ANXA5	1917.26	1.63716	0.297867	5.49626	3.87928e-08	4.48082e-06
FGF9	398.524	-1.24157	0.226294	-5.48654	4.09875e-08	4.61742e-06
HEXDCL	404.233	-1.17211	0.213617	-5.48695	4.08924e-08	4.61742e-06
TUBB2A	143.071	1.75402	0.319772	5.48522	4.1296e-08	4.62363e-06
NEUROD1	52.1656	-1.35126	0.247193	-5.46643	4.59202e-08	5.05247e-06
RBM20	21.4025	-2.30996	0.422583	-5.46628	4.59567e-08	5.05247e-06
LAG3	153.157	2.07921	0.380569	5.46342	4.6705e-08	5.10399e-06
MPP7	62.8159	-1.248	0.228507	-5.46153	4.72046e-08	5.12788e-06
RASGRF2	94.3791	-1.55696	0.285344	-5.45643	4.85791e-08	5.21299e-06
RNH1	295.296	1.12666	0.206519	5.45546	4.8845e-08	5.21299e-06
PTGER2	51.0099	3.14126	0.577525	5.43917	5.35285e-08	5.64679e-06
RGS16	253.013	-1.31627	0.242114	-5.43658	5.43118e-08	5.6965e-06
ABCC5	1135.12	-1.23233	0.226734	-5.43516	5.47473e-08	5.70936e-06
J6367_mgp02	339303	-2.30173	0.424668	-5.42008	5.95725e-08	6.14236e-06
C2CD4C	27.7671	-2.48868	0.459916	-5.41115	6.26198e-08	6.42029e-06
NPY6R	82.7325	-4.10529	0.75903	-5.4086	6.35204e-08	6.47624e-06
RET	48.0386	-1.22681	0.227042	-5.40348	6.53611e-08	6.62689e-06
SPP1	41.388	3.9336	0.728269	5.4013	6.6158e-08	6.67063e-06
SUCNR1	222.654	-1.9581	0.362978	-5.39456	6.86932e-08	6.88819e-06
SOCS1	607.015	1.7924	0.333052	5.38175	7.37661e-08	7.35645e-06
STARD5	1424.49	1.13061	0.210165	5.37965	7.46323e-08	7.40239e-06
SNAPIN	492.316	1.03518	0.192482	5.37804	7.53018e-08	7.42842e-06
LOC426514	126.741	1.26519	0.235763	5.36639	8.03282e-08	7.83952e-06
DUSP4	428.233	1.37504	0.256984	5.35069	8.76196e-08	8.3365e-06
TAP1	5492.98	1.24442	0.234944	5.29664	1.17952e-07	1.07631e-05
CD226	157.528	-1.34211	0.253483	-5.29466	1.19238e-07	1.07727e-05
J6367_mgp08	385879	-2.17941	0.411562	-5.29545	1.18723e-07	1.07727e-05
LOC112530623	37.1397	-2.68291	0.507415	-5.2874	1.24066e-07	1.11537e-05
ROS1	865.458	-1.00579	0.190338	-5.28421	1.26246e-07	1.1294e-05
CWH43	48.3157	-1.92584	0.36484	-5.27857	1.30194e-07	1.15342e-05
NOS1	4.22361	-5.79146	1.09703	-5.27921	1.29743e-07	1.15342e-05
ARNTL2	341.908	-1.01453	0.192403	-5.27293	1.34261e-07	1.17801e-05
CCDC86	1135.83	1.17793	0.223487	5.2707	1.35903e-07	1.18671e-05
J6367_mgp11	1.08255e+06	-1.82506	0.347445	-5.25282	1.49791e-07	1.29166e-05
FSD1L	350.247	-1.19571	0.227722	-5.25075	1.51478e-07	1.29181e-05
NID1	131.367	3.52163	0.670657	5.25102	1.51261e-07	1.29181e-05
LOC124417493	29.5545	-2.46351	0.469954	-5.24202	1.58824e-07	1.3321e-05
MAML2	210.495	1.41789	0.270503	5.24168	1.59122e-07	1.3321e-05
APOA2	25.4068	4.04689	0.772473	5.23887	1.61563e-07	1.34024e-05
SERPINB5	400.366	3.02289	0.57757	5.2338	1.66058e-07	1.37129e-05
ATOH1	1823.71	-1.28167	0.245309	-5.22471	1.74424e-07	1.43389e-05
RNF19B	1437.15	1.03458	0.198187	5.22021	1.78717e-07	1.45607e-05
TUBA4AL	34.907	3.22616	0.618679	5.2146	1.84217e-07	1.49124e-05
CHPT1	492.367	1.57516	0.302199	5.21234	1.86472e-07	1.49917e-05
CDKL1	123.74	-1.16304	0.223333	-5.20765	1.91251e-07	1.52568e-05
NTS	2532.25	-1.28985	0.247693	-5.20746	1.91441e-07	1.52568e-05
NIPAL2	187.514	-1.0429	0.20069	-5.19657	2.03002e-07	1.59004e-05
RECK	82.4331	-1.57162	0.302409	-5.19699	2.02537e-07	1.59004e-05
SLC9A8	1265.44	-1.00009	0.192561	-5.19364	2.06221e-07	1.6015e-05
ETV5	269.236	1.14692	0.220938	5.19112	2.09035e-07	1.61057e-05
UBA52	6302.08	1.15121	0.221769	5.19101	2.09154e-07	1.61057e-05
MPP4	320.985	-1.13776	0.219397	-5.18584	2.15038e-07	1.6284e-05
PRELP	25.4019	4.55221	0.877587	5.18719	2.13496e-07	1.6284e-05
LOC107054729	6.81255	-3.61912	0.698107	-5.18419	2.16954e-07	1.63612e-05
LOC121109913	1075.75	-1.41274	0.272887	-5.17703	2.2545e-07	1.68626e-05
PHYKPL	56.0384	-1.41074	0.272822	-5.1709	2.32966e-07	1.73536e-05
SYTL2	120.553	-1.14115	0.221063	-5.16211	2.44179e-07	1.79688e-05
GNLY	31285.9	1.52177	0.294873	5.16075	2.45965e-07	1.80276e-05
CCL26	947.398	2.42654	0.470386	5.15862	2.48775e-07	1.81606e-05
KCNA6	47.9734	-1.86576	0.362193	-5.15128	2.5872e-07	1.87988e-05
SLC5A6	1827.75	1.01913	0.197864	5.15065	2.59578e-07	1.87988e-05
TOMM6	1218.2	1.03811	0.201586	5.14972	2.60878e-07	1.88183e-05
S100A10	1208.31	1.92697	0.374776	5.14166	2.72324e-07	1.94899e-05
CTSS	4465.82	1.3946	0.271477	5.13707	2.79051e-07	1.97569e-05
DNAJC12	191.313	-1.37137	0.266964	-5.1369	2.79303e-07	1.97569e-05
ACAT1	667.824	1.33129	0.259551	5.1292	2.90979e-07	2.05033e-05
SPPL3	1917.03	-1.19573	0.233157	-5.12844	2.92153e-07	2.05069e-05
PSMB5	2784.89	1.24425	0.242777	5.1251	2.97379e-07	2.07938e-05
LRFN3	39.7273	-1.72552	0.336855	-5.12245	3.01587e-07	2.10075e-05
LOC107052000	115.824	-1.49409	0.291726	-5.12154	3.03049e-07	2.10291e-05
CD81	925.449	1.59147	0.311278	5.1127	3.17584e-07	2.18713e-05
RALGPS1	779.541	-1.22142	0.23888	-5.11312	3.16874e-07	2.18713e-05
SLC4A10	78.3748	-1.51536	0.296661	-5.10805	3.25508e-07	2.22599e-05
EIF5A	1733.91	1.31441	0.257517	5.10418	3.32237e-07	2.25403e-05
MYL6	10604.6	1.32412	0.259766	5.09736	3.4443e-07	2.30943e-05
TUBB6	352.129	1.91352	0.375436	5.09679	3.45465e-07	2.30943e-05
FRMD4B	607.54	-1.10989	0.217861	-5.09448	3.49707e-07	2.31238e-05
MAP10	41.0774	-1.12604	0.221189	-5.09085	3.56458e-07	2.34006e-05
CTSC	877.187	1.03045	0.202484	5.08902	3.59911e-07	2.35419e-05
ANKS6	62.0805	-1.4721	0.28938	-5.08706	3.63656e-07	2.36182e-05
CADPS	20.9611	-1.62841	0.320319	-5.0837	3.7015e-07	2.39548e-05
AKAP17B	615.588	-1.00466	0.197669	-5.08257	3.72363e-07	2.40128e-05
PPIA	11284.3	1.2309	0.242241	5.08133	3.74798e-07	2.40847e-05
SEBOX	14.8713	-3.65845	0.720679	-5.0764	3.84656e-07	2.46315e-05
LOC101748543	160.388	1.96038	0.38634	5.07424	3.89045e-07	2.48254e-05
S100A6	4604.44	1.76902	0.349293	5.06458	4.09304e-07	2.59368e-05
RARRES1	2227.27	1.84769	0.364874	5.06391	4.10741e-07	2.59378e-05
RPS17	7629.43	1.09722	0.216779	5.06149	4.15999e-07	2.60893e-05
LOC101748090	62.3614	-1.52519	0.301563	-5.05761	4.24533e-07	2.64428e-05
NAV2	250.737	-1.14344	0.226063	-5.05805	4.23557e-07	2.64428e-05
LRP11	76.8828	-1.19436	0.236353	-5.05329	4.34273e-07	2.66851e-05
RPLP2	5242.06	1.04031	0.205916	5.05212	4.36924e-07	2.67579e-05
SCLT1	151.697	-1.15092	0.22807	-5.04634	4.5036e-07	2.73487e-05
LOC107054526	33.2612	-2.41503	0.478696	-5.04502	4.53475e-07	2.74037e-05
GALNT13	56.7204	-1.44097	0.286132	-5.03604	4.75253e-07	2.83443e-05
SERPINE2	1473.14	1.63298	0.324546	5.03159	4.86441e-07	2.89171e-05
CYR61	30.1259	3.95924	0.787253	5.02918	4.92582e-07	2.901e-05
MTSS1L	23.9853	4.07381	0.809988	5.02947	4.91842e-07	2.901e-05
NIP7	541.531	1.30855	0.260248	5.02809	4.95382e-07	2.90699e-05
RACK1	11292.4	1.07628	0.214103	5.02694	4.98377e-07	2.91518e-05
COL6A3	423.757	3.65644	0.730261	5.00703	5.52774e-07	3.19034e-05
LDHB	1307.79	1.19427	0.2389	4.99903	5.76205e-07	3.30684e-05
L3MBTL1	105.807	-1.48819	0.297966	-4.9945	5.89889e-07	3.37476e-05
LOXL1	79.1351	3.61165	0.723246	4.99367	5.92416e-07	3.37849e-05
RPL27	7497.75	1.01931	0.20415	4.99293	5.94697e-07	3.37849e-05
NME2	4937.6	1.17112	0.235239	4.97841	6.41083e-07	3.5945e-05
ANO5	2022.37	-1.56699	0.315115	-4.97275	6.60098e-07	3.68404e-05
FAM83B	242.398	-1.46196	0.294321	-4.96725	6.79105e-07	3.76707e-05
PCLO	11.9993	-2.7207	0.548129	-4.9636	6.91978e-07	3.82685e-05
LOC107053667	27.3861	-2.128	0.429444	-4.95526	7.22349e-07	3.94697e-05
DNM1	389.461	-1.4706	0.296824	-4.95444	7.25408e-07	3.94883e-05
SOAT1	1342.62	-1.10477	0.223006	-4.954	7.27018e-07	3.94883e-05
ARL10	52.2911	1.23017	0.248558	4.94923	7.45092e-07	4.03046e-05
LPL	21.409	-3.60768	0.728991	-4.94887	7.46463e-07	4.03046e-05
LOC124417901	4.85856	5.05545	1.02168	4.94817	7.49141e-07	4.03298e-05
OASL	12730.2	1.33335	0.269514	4.94726	7.52651e-07	4.03996e-05
CSF3R	278.733	2.94037	0.594435	4.9465	7.55593e-07	4.04386e-05
MSH4	74.953	-1.34704	0.272361	-4.9458	7.583e-07	4.04648e-05
KRT13	20.2046	4.82477	0.976436	4.9412	7.76417e-07	4.13108e-05
PSMA7	1793.82	1.13364	0.229545	4.93864	7.86697e-07	4.17361e-05
LOC100859636	112.17	-1.23725	0.250653	-4.93611	7.96946e-07	4.21573e-05
TPM4	1047.59	1.11112	0.225206	4.9338	8.06455e-07	4.2537e-05
DOP1B	183.255	-1.4106	0.286291	-4.92713	8.34446e-07	4.38732e-05
DNAH5	7.41729	-3.53133	0.717314	-4.92299	8.52325e-07	4.43455e-05
TGFBR3	77.299	2.64484	0.537845	4.91748	8.76656e-07	4.53228e-05
RPS15	7386.12	1.08069	0.220031	4.91153	9.03673e-07	4.64565e-05
POLD4	1261.12	1.07046	0.218163	4.90672	9.26121e-07	4.73437e-05
SORCS1	32.793	-1.53664	0.314597	-4.88445	1.03717e-06	5.24329e-05
JAGN1	573.241	1.14426	0.234423	4.88121	1.05439e-06	5.30101e-05
PSMA5	1633.88	1.07151	0.219853	4.87376	1.09495e-06	5.47477e-05
RASSF9	4.98879	-3.70972	0.76176	-4.86993	1.11635e-06	5.5665e-05
RAD23A	768.346	1.01973	0.209568	4.86586	1.13962e-06	5.63635e-05
IL1R2	37.1884	3.15502	0.648599	4.86436	1.14829e-06	5.66386e-05
CCDC66	56.4417	-1.37945	0.283654	-4.86312	1.15548e-06	5.68395e-05
BCAR1	2284.37	1.06845	0.219759	4.86192	1.16255e-06	5.70338e-05
PSMB4	2558.08	1.17519	0.242177	4.85258	1.21863e-06	5.96246e-05
PDPN	36.124	3.64592	0.752442	4.84545	1.26324e-06	6.13142e-05
J6367_mgp13	224181	-1.94027	0.401573	-4.83168	1.35386e-06	6.43438e-05
SIM2	13.2859	-3.21475	0.665951	-4.82731	1.38391e-06	6.54311e-05
RHBDF1	225.822	-1.13276	0.234747	-4.82547	1.39673e-06	6.58664e-05
LOC107053144	153.248	-1.61285	0.334315	-4.82435	1.40462e-06	6.60679e-05
LOC112532054	109.956	-1.11422	0.231303	-4.81716	1.45617e-06	6.82027e-05
LOC121111351	17.3233	-2.01836	0.41901	-4.81698	1.45748e-06	6.82027e-05
RPS26	7021.48	1.15152	0.239141	4.81522	1.47035e-06	6.86287e-05
RPS23	8056.22	1.1187	0.232404	4.81359	1.48245e-06	6.90171e-05
DUSP3	163.703	-1.2658	0.263256	-4.80826	1.52253e-06	7.01672e-05
LOC121109303	7.06053	-4.28401	0.890852	-4.80889	1.51767e-06	7.01672e-05
PLPPR4	8.28561	-2.8155	0.585415	-4.80941	1.51376e-06	7.01672e-05
LOC124417320	6.34274	-4.83292	1.00584	-4.80485	1.5487e-06	7.11933e-05
ATP5D	3600.33	1.05815	0.220305	4.80311	1.56218e-06	7.16328e-05
RPS27	3628.71	1.08896	0.227086	4.79539	1.62358e-06	7.38911e-05
LY6CLEL	288.57	2.46991	0.515909	4.7875	1.68875e-06	7.58018e-05
GIMAP6	3168.17	1.04028	0.217422	4.7846	1.71332e-06	7.66374e-05
DOCK3	86.1516	-2.39993	0.502513	-4.77585	1.78948e-06	7.96538e-05
TMEM220	303.247	-1.11782	0.234177	-4.77338	1.81155e-06	8.02448e-05
CLU	1016.51	1.58245	0.332246	4.7629	1.90834e-06	8.41017e-05
LOC121107464	49.1641	-1.70034	0.357031	-4.76246	1.91245e-06	8.41017e-05
LOC417013	360.994	-1.30737	0.274817	-4.75724	1.96262e-06	8.56884e-05
ACTG1	449.535	1.0409	0.219016	4.75264	2.00781e-06	8.66254e-05
DUSP11RC1I	240.814	-1.13642	0.239072	-4.75347	1.99952e-06	8.66254e-05
LOC121107264	144.742	-1.27144	0.267523	-4.75265	2.00765e-06	8.66254e-05
LOC124417696	14.1585	-3.25874	0.685594	-4.75315	2.00268e-06	8.66254e-05
CARD10	259.39	-1.19811	0.252186	-4.75088	2.02532e-06	8.71747e-05
TMEM173	2044.39	1.32616	0.279752	4.74048	2.13209e-06	9.11258e-05
THBS1	135.936	2.74952	0.58141	4.72905	2.25572e-06	9.57369e-05
HTRA3	39.9477	3.43464	0.726733	4.72614	2.28829e-06	9.67821e-05
STRA8	105.796	-1.31803	0.278895	-4.7259	2.29095e-06	9.67821e-05
__ambiguous	2.42054e+06	-1.20386	0.254853	-4.72374	2.31544e-06	9.75907e-05
TAPBP	9422.76	1.13292	0.240061	4.7193	2.36657e-06	9.9287e-05
LOC107053353	1163.97	1.29811	0.275202	4.71694	2.39412e-06	9.99835e-05
MCF2	136.343	-1.34701	0.285755	-4.71387	2.4306e-06	0.000101275
SERPINH1	367.556	2.75391	0.58529	4.70521	2.53602e-06	0.000104475
J6367_mgp09	1879.85	-3.61129	0.767999	-4.70221	2.57357e-06	0.000105545
SLC2A6	148.689	1.60108	0.340494	4.70223	2.57329e-06	0.000105545
WNT6	10.1783	4.38176	0.932149	4.70071	2.5926e-06	0.000106087
WFDC1	34.3837	3.37499	0.718303	4.69856	2.62001e-06	0.000106969
LOC107051583	195.986	-1.25582	0.267363	-4.69706	2.63927e-06	0.000107515
CDHR3	100.862	-1.52941	0.325675	-4.69611	2.65162e-06	0.000107778
ABCC6	252.813	-1.14672	0.244322	-4.69346	2.68628e-06	0.000108899
TIMM10	181.628	1.40286	0.29892	4.69309	2.69114e-06	0.000108899
TAAR1	26.037	-2.19399	0.467566	-4.69237	2.70057e-06	0.000109039
LRRC34	26.7693	-1.65947	0.35425	-4.68445	2.80716e-06	0.000113092
EEPD1	261.528	1.24926	0.26724	4.67467	2.94434e-06	0.000117838
IGSF21	133.787	-1.17724	0.252049	-4.67069	3.00192e-06	0.000119166
LOC112533405	23.7417	2.59623	0.555833	4.67088	2.99911e-06	0.000119166
ETV7	227.715	1.22467	0.262692	4.66201	3.13135e-06	0.000123428
TUSC3	9.54863	-3.22419	0.691716	-4.66115	3.14455e-06	0.000123681
BPIFB3	88.6853	-2.67212	0.573571	-4.65874	3.18146e-06	0.000124329
LOC121108888	4291.77	1.24929	0.268123	4.65939	3.17148e-06	0.000124329
TUBB2B	69.7466	1.73129	0.371852	4.65585	3.22641e-06	0.000125548
LOC429682	879.531	1.17581	0.253146	4.64482	3.40379e-06	0.00013133
MMP2	341.043	3.18876	0.687148	4.64057	3.47456e-06	0.00013312
TSPOAP1	287.248	-1.00248	0.216294	-4.63482	3.57256e-06	0.0001364
CKS1B	872.773	1.63779	0.353962	4.62703	3.70948e-06	0.000140259
TBCB	728.484	1.13099	0.244438	4.62689	3.71206e-06	0.000140259
C8B	17.3978	-1.70996	0.369685	-4.62545	3.73795e-06	0.000140945
CDKN1A	811.416	1.5517	0.335548	4.62437	3.75747e-06	0.000141389
LOC121110856	12.5153	-6.41085	1.38973	-4.613	3.9689e-06	0.000148124
LRP2BP	64.5303	-1.37586	0.298422	-4.61046	4.01787e-06	0.000148714
MRPL55	312.748	1.05653	0.229378	4.60605	4.10383e-06	0.000150568
WNT1	10.3195	1.94031	0.421275	4.60581	4.10866e-06	0.000150568
PSAT1	16.8411	3.33048	0.723246	4.60491	4.12639e-06	0.000150915
TMEM223	753.188	1.07503	0.233774	4.5986	4.25333e-06	0.000154937
BBOF1	46.2316	-1.33589	0.290627	-4.59657	4.29499e-06	0.000155832
LOC121113175	23.9509	-2.05178	0.446548	-4.59476	4.33254e-06	0.000156883
BMP3	52.3518	-2.05244	0.447448	-4.587	4.49658e-06	0.000161859
LOC124418341	71.1148	-1.88519	0.411222	-4.58435	4.55396e-06	0.000163602
CDH2	8.78601	4.67588	1.0206	4.58149	4.61668e-06	0.000165205
ANKRD60	38.7842	-1.17718	0.257292	-4.57527	4.75609e-06	0.00016986
LOC107053813	47.0549	-1.44902	0.316916	-4.57225	4.82506e-06	0.000171652
PIANP	160.368	-1.02494	0.224159	-4.57238	4.82226e-06	0.000171652
FCN2	89.2229	-1.26885	0.277618	-4.57049	4.86584e-06	0.000172766
C7orf62	21.9735	-2.77897	0.608428	-4.56747	4.93656e-06	0.000174936
LOC101748323	129.936	-1.83317	0.401902	-4.56123	5.08555e-06	0.000179172
LRFN5	12.955	-2.64908	0.58106	-4.55905	5.13865e-06	0.000180347
LOC124418077	50.0842	-1.72514	0.378552	-4.55721	5.1838e-06	0.000180579
PRKAA2	39.979	-1.7271	0.379275	-4.5537	5.27106e-06	0.000182537
DNAAF1	23.1609	-1.25844	0.276583	-4.54994	5.36606e-06	0.000183048
GJA4	18.9873	3.45121	0.758347	4.55096	5.3401e-06	0.000183048
LOC101750669	17.1544	-2.60955	0.573321	-4.55164	5.32288e-06	0.000183048
SNRPN	991.935	1.27859	0.280993	4.55027	5.35782e-06	0.000183048
LOC771880	12.4607	2.68875	0.5916	4.54487	5.49696e-06	0.000186815
TMEM26	24.3886	3.43795	0.756392	4.5452	5.48843e-06	0.000186815
SLC13A2	302.909	-4.04783	0.891943	-4.53822	5.67318e-06	0.000191137
CFAP70	54.2439	-1.38779	0.305965	-4.53577	5.73931e-06	0.000192896
FAM135B	5.00932	-3.29733	0.727312	-4.53358	5.7991e-06	0.00019419
SPAG17	13.4283	-2.06243	0.455059	-4.53223	5.83641e-06	0.000195081
S100A12	79.2716	3.82278	0.843632	4.53133	5.86138e-06	0.000195558
AVPI1	200.798	1.10987	0.245106	4.52812	5.95114e-06	0.000197219
RPLP0	11913.6	1.08849	0.240423	4.52739	5.9717e-06	0.000197434
LOC107053523	92.8743	-1.39746	0.309032	-4.52207	6.12392e-06	0.000201372
BLB2	7488.33	1.54369	0.342102	4.51238	6.41035e-06	0.000209657
IMPG1	29.1977	-1.33303	0.295647	-4.50885	6.51787e-06	0.000212443
LOC112531843	46.3734	-2.17172	0.481659	-4.50882	6.51881e-06	0.000212443
HLF	64.1588	-1.5573	0.346028	-4.50051	6.77919e-06	0.000218974
DAW1	45.7615	-1.67703	0.372805	-4.49842	6.84615e-06	0.000220746
ENTPD3	16.3945	2.75681	0.613015	4.49714	6.88742e-06	0.000221295
TMEM61	16.2553	3.69216	0.821734	4.49314	7.01816e-06	0.000224704
CCT7	1528.86	1.08546	0.241882	4.48755	7.20477e-06	0.000229176
CAPN8	544.603	-1.00114	0.223202	-4.48534	7.27985e-06	0.000231022
SLC38A6	896.27	-1.00593	0.224464	-4.48146	7.41337e-06	0.000233669
SPATA1	47.428	-1.01935	0.227459	-4.48147	7.41303e-06	0.000233669
FOXP2	45.5885	-1.46689	0.327575	-4.47804	7.53323e-06	0.000236744
LOC107049545	2891.33	1.21688	0.271817	4.47683	7.5758e-06	0.000236744
LOC121111322	27.1356	-1.72222	0.384688	-4.47692	7.57279e-06	0.000236744
PGAP1	175.463	-1.6923	0.378265	-4.47386	7.68217e-06	0.000239657
CDR2L	29.3866	-1.47931	0.331098	-4.4679	7.89898e-06	0.000245581
SCNN1D	15.2915	2.70391	0.605617	4.46471	8.01762e-06	0.000248003
MYLK3	98.1593	-1.04672	0.234517	-4.46329	8.07113e-06	0.000249233
NKX3-2	8.51747	4.01178	0.898984	4.46257	8.09837e-06	0.000249233
SIRPA	15.061	2.4647	0.552926	4.45756	8.28979e-06	0.00025384
SEMA6B	26.1901	2.88871	0.648181	4.45663	8.32569e-06	0.000254512
HIGD2A	742.118	1.42115	0.319673	4.44563	8.76344e-06	0.000266111
FEV	663.86	-1.23255	0.277493	-4.44174	8.92337e-06	0.000269622
RAD51C	280.418	-1.40898	0.317568	-4.43677	9.13188e-06	0.000275011
GZMA	15880.8	1.98318	0.447085	4.43579	9.1734e-06	0.000275766
LOC121108626	19.5473	-2.32936	0.525312	-4.43425	9.23948e-06	0.00027684
CCDC160	47.6896	-1.52449	0.343858	-4.43348	9.27237e-06	0.000276957
SH2D4A	529.922	-1.02735	0.231879	-4.43052	9.40043e-06	0.000280323
GREB1L	54.9841	-1.38368	0.312376	-4.42954	9.44344e-06	0.000281147
NEUROD2	7.70807	-3.17872	0.718362	-4.42496	9.6459e-06	0.000285775
SPTSSB	55.8376	-1.40529	0.31764	-4.42416	9.68197e-06	0.000286379
LOC101750892	8056.28	1.49709	0.338603	4.42136	9.80812e-06	0.000288341
TMPRSS7	936.472	-1.21974	0.275818	-4.42227	9.76703e-06	0.000288341
AQP4	32.8815	-1.65268	0.374033	-4.41854	9.93687e-06	0.000291013
FER1L4	4.83252	4.49862	1.01851	4.41688	1.00137e-05	0.000291933
GATA2	80.4437	-1.59404	0.360877	-4.41713	1.00021e-05	0.000291933
LOC107050915	83.9079	-1.74259	0.394743	-4.41449	1.01247e-05	0.000293761
CP	109.321	-1.03478	0.234536	-4.41204	1.02402e-05	0.000295703
HIC2	57.033	1.22607	0.277887	4.41213	1.02361e-05	0.000295703
THNSL1	116.183	-1.47659	0.334712	-4.41153	1.02643e-05	0.000295929
LOC419545	1789.33	1.23499	0.280032	4.41018	1.03287e-05	0.000297316
ABCB11	25.0841	-1.66233	0.376995	-4.40943	1.03644e-05	0.000297873
UBL5	2496.82	1.0231	0.232153	4.40701	1.04808e-05	0.000300747
LOC124418037	69.9231	-1.77665	0.403192	-4.40646	1.05075e-05	0.000301038
SLC7A5	179.75	1.54779	0.351361	4.40512	1.05726e-05	0.000301957
MDK	14.9103	2.86328	0.650055	4.40468	1.05939e-05	0.000302091
LOC768995	10.8278	-2.80101	0.63604	-4.40383	1.06356e-05	0.000302808
IQCA1	5.24025	4.00022	0.909653	4.39752	1.09496e-05	0.000310777
C15orf62	46.7794	-1.52977	0.347968	-4.39628	1.1012e-05	0.000311096
LOC112533263	18.2375	3.69843	0.841612	4.39446	1.11048e-05	0.000312752
COL6A1	587.598	3.22406	0.734076	4.392	1.12315e-05	0.000314581
OTUB1	1194.29	1.1106	0.252857	4.3922	1.12209e-05	0.000314581
FGF22	180.548	1.50816	0.343479	4.39083	1.12921e-05	0.000315109
LOC107051857	146.503	-1.32426	0.301587	-4.39097	1.12846e-05	0.000315109
TBX19	59.8068	-1.97351	0.450027	-4.38531	1.15823e-05	0.000321731
PROX2	45.9873	-1.39058	0.317189	-4.38408	1.16476e-05	0.000323052
FAM102B	246.844	1.00567	0.229425	4.38343	1.16827e-05	0.000323534
RPS13	3033.21	1.16585	0.26604	4.38224	1.17464e-05	0.000324313
DLGAP1	15.4486	-2.08516	0.475951	-4.38104	1.18116e-05	0.00032464
TTN	21.2084	-2.16593	0.494332	-4.38153	1.17847e-05	0.00032464
ATP8B2	677.804	-1.47211	0.336282	-4.37759	1.19997e-05	0.000327835
TGFBI	382.421	2.34551	0.535756	4.37794	1.19805e-05	0.000327835
TRPM2	16.5626	-2.292	0.523488	-4.37832	1.19597e-05	0.000327835
ARPP21	16.3426	-2.38488	0.545086	-4.37523	1.21304e-05	0.000330267
DOHH	928.429	1.08994	0.249259	4.37273	1.22705e-05	0.000332098
LOC124417891	16.8013	-2.18137	0.499115	-4.37046	1.23984e-05	0.000334719
LOC107054292	45.2645	-1.37148	0.314191	-4.36513	1.27047e-05	0.000340972
PMFBP1	30.4858	-1.59172	0.364787	-4.36343	1.28042e-05	0.000342633
MRPS21	755.878	1.06518	0.244201	4.36192	1.28926e-05	0.000344494
LYRM9	68.5563	-1.00872	0.231427	-4.35872	1.30823e-05	0.000348035
LOC101749758	14.9941	-2.68716	0.616719	-4.35719	1.31744e-05	0.000349975
J6367_mgp10	449973	-1.78249	0.409668	-4.35104	1.35491e-05	0.000358364
HEXDC	436.355	-1.01905	0.234352	-4.3484	1.37135e-05	0.000361664
LOC112533164	27.7361	-2.35953	0.542663	-4.34806	1.37349e-05	0.000361706
SSTR5	23.5373	-1.43789	0.330736	-4.34754	1.37674e-05	0.000361774
SMTNL2	50.2724	-1.26153	0.290398	-4.34413	1.39831e-05	0.000365231
UBE2M	700.553	1.05477	0.24281	4.34404	1.39889e-05	0.000365231
LOC107054880	812.296	-2.24333	0.516811	-4.34071	1.42021e-05	0.000368166
ACOX2	470.896	-1.25063	0.288322	-4.33762	1.44037e-05	0.000371248
TNFRSF25	506.875	-1.41168	0.325473	-4.33733	1.44227e-05	0.000371248
H2AZ2	2063.42	1.3047	0.301065	4.33361	1.46683e-05	0.000375978
LOC121109141	77.074	-1.635	0.377456	-4.33162	1.48019e-05	0.000378871
NTN4	20.9038	2.5828	0.596642	4.32889	1.49859e-05	0.000383044
CNNM1	282.751	-1.21715	0.281218	-4.32814	1.50372e-05	0.000383286
LRRC75A	424.001	1.22312	0.282652	4.32729	1.50957e-05	0.000384214
CTSK	128.181	2.26255	0.522972	4.32634	1.5161e-05	0.000384824
GVINP1	1700.2	1.86562	0.43178	4.32077	1.55483e-05	0.000394105
TMED10	2759.73	1.0859	0.251505	4.31763	1.57712e-05	0.000399202
ATPIF1	2799.78	1.01248	0.234632	4.3152	1.5946e-05	0.000402795
__too_low_aQual	2.89242e+06	-1.02854	0.23836	-4.31504	1.59573e-05	0.000402795
LOC121106449	13.6122	-2.24543	0.520674	-4.31255	1.6138e-05	0.000406233
NKX6-1	7.64488	2.7927	0.647788	4.31114	1.62415e-05	0.000407712
TMEM98	2910.35	1.10104	0.255417	4.31074	1.62711e-05	0.000407894
LOC107054144	177.243	-1.64988	0.382969	-4.30813	1.64642e-05	0.000411954
C12orf40	15.5825	-2.12325	0.492923	-4.30747	1.65131e-05	0.000412262
LOC112532793	104.749	-1.38643	0.321953	-4.30629	1.66013e-05	0.000413898
PIGBOS1	923.022	1.39582	0.324388	4.30294	1.68547e-05	0.000419071
RPS11	5905.02	1.1328	0.263316	4.30207	1.69207e-05	0.000419667
FDPS	4305.72	1.16784	0.271533	4.3009	1.70108e-05	0.000421232
C1QBP	1580.01	1.07005	0.249107	4.29555	1.74263e-05	0.00042977
TNFRSF21	898.467	1.02079	0.237736	4.29381	1.75636e-05	0.000432573
NEURL1B	4153.26	1.62211	0.378303	4.28787	1.80397e-05	0.000441912
CIART	111.06	-1.16357	0.271448	-4.28654	1.81479e-05	0.000443371
LOC107054601	23.9939	-2.33284	0.54486	-4.28154	1.85606e-05	0.000451641
RBMXL3	361.011	1.10013	0.25694	4.28168	1.85491e-05	0.000451641
SLC35F2	163.488	-1.55213	0.362914	-4.27686	1.89544e-05	0.000459387
IL17RD	34.2776	-1.40366	0.328323	-4.27524	1.90927e-05	0.000460876
LOC121108492	3.42281	-4.64681	1.08698	-4.27496	1.91169e-05	0.000460876
LOC121111579	19.0558	-2.16715	0.50704	-4.27412	1.91897e-05	0.000462021
ISL1	40.6728	-1.95452	0.457756	-4.26978	1.95662e-05	0.000468426
SPEF2	81.571	-1.24988	0.292718	-4.2699	1.9556e-05	0.000468426
TMEM121L	19.2291	2.44682	0.573128	4.26923	1.96147e-05	0.000468545
HSD17B11	71.6588	-1.32549	0.31071	-4.26599	1.99017e-05	0.000474159
PTN	88.4584	-1.24854	0.292764	-4.26466	2.0021e-05	0.000475142
CCDC91	75.7448	-1.13276	0.265699	-4.26333	2.01405e-05	0.00047612
CRHBP	2.46907	5.1175	1.2003	4.2635	2.01252e-05	0.00047612
NDUFB6	1218.82	1.10167	0.258446	4.26265	2.02017e-05	0.000476332
PCDH15	10.1847	-2.86423	0.672034	-4.26202	2.02584e-05	0.000477052
GSG2	96.3894	1.06328	0.249597	4.25998	2.04448e-05	0.00047997
OGT	9546.23	-1.13737	0.267045	-4.25911	2.05245e-05	0.000480347
RSFR	678.681	2.0948	0.492028	4.25749	2.06734e-05	0.000482456
LOC124417412	4.7923	2.91062	0.683953	4.25559	2.08499e-05	0.000485346
LOXL2	97.3574	2.59889	0.611117	4.25269	2.11218e-05	0.0004898
CHST1	6.29954	4.0737	0.958495	4.2501	2.13676e-05	0.00049487
LOC418222	68.9631	-1.37886	0.324532	-4.24877	2.14944e-05	0.000497177
KRT80	39.6565	-1.1764	0.276907	-4.24837	2.15332e-05	0.000497443
LOC124418055	67.6218	-1.21751	0.286886	-4.24387	2.19701e-05	0.000504345
LOC121108476	107.64	-1.46509	0.34537	-4.2421	2.21435e-05	0.000507606
FSTL1	403.148	2.02027	0.476349	4.24115	2.22379e-05	0.000508574
SCD	377.023	2.1791	0.513968	4.23976	2.23758e-05	0.000511087
KCNMB4	19.1341	-2.09123	0.49374	-4.23548	2.28064e-05	0.000519622
PRKG2	176.629	-2.36806	0.559451	-4.23284	2.3076e-05	0.000523152
ISYNA1	76.5749	3.50203	0.827557	4.23177	2.31858e-05	0.000524339
STS	194.162	-1.14507	0.270572	-4.23204	2.31578e-05	0.000524339
CLDN3	3864.99	1.1876	0.280768	4.22983	2.33873e-05	0.000526935
LOC101750271	319.783	1.79435	0.424289	4.22907	2.34659e-05	0.000528054
HFM1	22.8251	-2.18906	0.518222	-4.22418	2.39816e-05	0.000537672
CPS1	28.8665	-1.84775	0.437529	-4.22315	2.40909e-05	0.000538797
BLACAT1	45.9126	-1.87825	0.445207	-4.21883	2.45577e-05	0.000543906
C1QC	299.086	2.13892	0.506828	4.22021	2.4408e-05	0.000543906
LOC107053039	83.0471	-2.08518	0.49425	-4.21888	2.45521e-05	0.000543906
LOC124418402	106.086	-1.21718	0.288485	-4.21921	2.45157e-05	0.000543906
FKBP1A	5847.74	1.062	0.251825	4.21721	2.47344e-05	0.000546491
J6367_mgr02	63802.4	-1.88291	0.44693	-4.21299	2.52009e-05	0.000554784
J6367_mgp07	577342	-1.74031	0.413494	-4.20879	2.56742e-05	0.00056249
ARHGAP22	29.9401	-1.44586	0.343606	-4.2079	2.57752e-05	0.000563274
PDZD2	119.182	-1.10986	0.263797	-4.20724	2.58512e-05	0.000563661
LOC100859737	6877.77	1.14776	0.273177	4.20153	2.65114e-05	0.000575992
STKLD1	72.18	-1.04747	0.249331	-4.20113	2.65584e-05	0.00057617
BIRC5	254.149	1.37411	0.327297	4.19835	2.68871e-05	0.000580698
G6PC	157.206	-3.04068	0.724847	-4.19492	2.72964e-05	0.000587453
IQCF6	642.803	-1.55852	0.371654	-4.19346	2.7473e-05	0.000589862
LOC112530323	54.6179	-1.38943	0.331511	-4.19121	2.77474e-05	0.000594356
RIPK3	153.909	-1.07033	0.255417	-4.19053	2.783e-05	0.000595425
TLCD1	408.251	1.1812	0.282126	4.18678	2.82944e-05	0.000604652
TMED3	627.981	1.17927	0.281917	4.18303	2.87653e-05	0.00061328
CCDC73	78.2819	-1.04008	0.248731	-4.18156	2.8951e-05	0.000615798
SEC61B	2548.81	1.15742	0.276813	4.18124	2.89922e-05	0.000615906
SLC13A3	6.31558	-3.0834	0.73748	-4.181	2.90235e-05	0.000615906
KPNA2	581.005	1.12544	0.269479	4.17637	2.96198e-05	0.00062565
LOC101748371	88.5314	-1.30758	0.313303	-4.17354	2.99904e-05	0.000630558
KCNK12	10.8096	-2.0153	0.483571	-4.16753	3.07912e-05	0.000641483
NXPH2	13.4068	-1.91283	0.458965	-4.1677	3.07685e-05	0.000641483
PRDM16	113.926	-1.75006	0.419902	-4.16779	3.07561e-05	0.000641483
TNK2	955.716	1.31645	0.315903	4.16726	3.08288e-05	0.00064151
LOC121107733	127.672	-1.8831	0.451998	-4.16618	3.09752e-05	0.000643115
CENPO	59.3448	1.27573	0.306427	4.16325	3.13748e-05	0.000649195
LOC107054964	22.8575	-2.02233	0.485801	-4.16288	3.14257e-05	0.000649512
SLC13A4	8.34894	-3.45834	0.830864	-4.16234	3.15008e-05	0.000650328
PRLR	317.056	-1.23759	0.297404	-4.1613	3.1644e-05	0.000652546
FN3K	134.48	-1.02245	0.245733	-4.16082	3.17106e-05	0.000653182
ACKR2	3.52356	4.60397	1.10665	4.16029	3.17846e-05	0.000653968
CENPA	75.9902	1.90307	0.457964	4.1555	3.24582e-05	0.000664829
LOC100858426	21.9053	-1.6914	0.407374	-4.15196	3.29643e-05	0.000674437
DFNB59	22.7079	-1.78781	0.430818	-4.14981	3.32757e-05	0.000679555
BDNF	11.1229	-2.08249	0.501933	-4.14895	3.34009e-05	0.000680915
LOC101750030	23.2398	-2.60519	0.627946	-4.14875	3.34302e-05	0.000680915
NRCAM	11.6135	-2.19382	0.528833	-4.14842	3.34774e-05	0.000681117
ALPPL	110.075	-1.12278	0.270773	-4.14657	3.37496e-05	0.000685129
KCNA3	51.814	2.078	0.501275	4.14544	3.39167e-05	0.000686148
RHOC	124.418	2.31961	0.559535	4.1456	3.38924e-05	0.000686148
AREG	147.713	1.72836	0.417173	4.14303	3.42743e-05	0.000691167
PTGS1	33.146	2.75641	0.665921	4.13924	3.48462e-05	0.00069884
FAM89A	128.179	-1.0555	0.255039	-4.13857	3.49483e-05	0.000700117
ACOD1	14.9951	2.46586	0.595876	4.1382	3.50037e-05	0.000700458
LOC771303	27.2829	-1.29395	0.312755	-4.13727	3.51459e-05	0.000702534
C3	179.661	1.6898	0.408746	4.13412	3.56321e-05	0.000711397
NDUFB11	2230.19	1.14634	0.277566	4.12998	3.62788e-05	0.000722016
RUSC2	21.33	2.61673	0.633776	4.1288	3.64659e-05	0.000724948
MYL12A	2468.75	1.14806	0.278119	4.12793	3.66046e-05	0.000726914
SDK2	145.615	2.542	0.616611	4.12254	3.74723e-05	0.000739319
ASTN1	4.76642	-4.71464	1.14372	-4.1222	3.75273e-05	0.000739604
FAM198B	62.1074	2.66349	0.646746	4.11829	3.81692e-05	0.000747413
ISLR	71.106	3.43644	0.835536	4.11285	3.90801e-05	0.000760506
LOC121111016	28.7844	-1.65056	0.401347	-4.11256	3.91296e-05	0.000760506
MZT1	74.9896	1.39231	0.339124	4.10561	4.03243e-05	0.000779986
LOC121111276	9.89236	-2.10285	0.5123	-4.10472	4.04808e-05	0.000781475
KCNJ5	90.4593	1.63762	0.399057	4.10374	4.06531e-05	0.000783442
PODN	227.449	-1.59611	0.389075	-4.10231	4.09038e-05	0.000787441
KCNN2	14.4436	-2.09825	0.511563	-4.10165	4.10207e-05	0.000788859
C14orf132	24.381	-1.7509	0.427086	-4.09963	4.13808e-05	0.000791766
COL1A1	1316.79	2.92522	0.713626	4.09909	4.1477e-05	0.000791766
LOC121107297	199.163	-1.35713	0.3311	-4.09886	4.15189e-05	0.000791766
RBM11	152.945	-1.0077	0.245945	-4.09724	4.18101e-05	0.000796487
ATP5G2	1999.25	1.06434	0.260014	4.09339	4.25107e-05	0.000807306
CDH3	918.144	1.62093	0.396567	4.08742	4.36203e-05	0.000823544
KBP	105.211	-1.29578	0.317023	-4.08733	4.36365e-05	0.000823544
LOC420992	176.493	-1.07828	0.264159	-4.08193	4.46637e-05	0.000839457
LOC124417125	51.9537	-1.1557	0.283187	-4.08105	4.48321e-05	0.000840889
ENTPD2L	44.5066	-1.5537	0.380871	-4.07933	4.51662e-05	0.00084543
GPC1	95.7623	3.26314	0.799921	4.07932	4.51668e-05	0.00084543
HTR7	79.0376	1.25607	0.307991	4.07826	4.53738e-05	0.000848434
PI3	87.2038	3.34522	0.820598	4.07656	4.5706e-05	0.000852858
AMIGO2	51.3508	-1.53144	0.376035	-4.07261	4.64884e-05	0.000863965
EGR4	4.47698	3.69563	0.90877	4.06663	4.76985e-05	0.00088018
F3	128.794	2.27196	0.558863	4.06532	4.79669e-05	0.000883346
TUBE1	132.899	-1.18877	0.292405	-4.06549	4.79324e-05	0.000883346
SSSCA1	42.4382	1.03433	0.254697	4.06103	4.88571e-05	0.000897024
SEMA3F	127.225	2.49069	0.613403	4.06044	4.898e-05	0.000898377
CCL17	20.8788	2.61791	0.644808	4.05999	4.90748e-05	0.000898461
BEND4	254.756	1.31676	0.324716	4.05511	5.01103e-05	0.000914512
LOC419322	45.769	-1.4727	0.363407	-4.05248	5.06772e-05	0.000923935
F5	118.679	-1.03866	0.256463	-4.04993	5.12325e-05	0.000931269
SAP30	148.717	1.00993	0.249508	4.04768	5.17289e-05	0.00093656
SNRPF	358.863	1.03436	0.255614	4.04656	5.19768e-05	0.000939185
LY6EL	6.64909	5.03891	1.24626	4.04323	5.27209e-05	0.000947938
LOC124417626	3.36687	-4.64621	1.15021	-4.03943	5.35811e-05	0.000958681
MIF	811.073	1.17832	0.291924	4.03641	5.4275e-05	0.000969196
CHRNA5	67.1126	-1.07571	0.266533	-4.03592	5.43892e-05	0.000970286
PAX6	77.1543	-1.27605	0.316397	-4.03306	5.50545e-05	0.00097815
RGS13	32.3844	-1.52638	0.378485	-4.03288	5.5098e-05	0.00097815
RGS17	11.0848	-2.60797	0.646669	-4.03293	5.50869e-05	0.00097815
NEURL1	271.784	1.28857	0.319595	4.03189	5.53306e-05	0.000979983
LOC124417344	100.885	-1.33929	0.332234	-4.03117	5.54998e-05	0.000981464
C7H2ORF66	41.6616	-1.45163	0.360123	-4.03093	5.55555e-05	0.000981499
LOC121107878	97.8862	-1.20265	0.29843	-4.02991	5.57991e-05	0.000983897
EDNRB	49.4711	3.01081	0.748216	4.02398	5.72234e-05	0.00100513
LOC121110779	6.04616	3.8366	0.953981	4.02167	5.77866e-05	0.00101226
SLC25A13	552.647	1.13986	0.283425	4.02173	5.77711e-05	0.00101226
LOC107052611	105.147	-1.28782	0.320296	-4.02073	5.80192e-05	0.0010152
XKR6	202.644	-1.05223	0.261787	-4.01939	5.83486e-05	0.00101998
CFAP45	158.333	-1.15366	0.287058	-4.01893	5.84638e-05	0.00102102
FOXN4	4.96463	-2.79334	0.695159	-4.01828	5.86251e-05	0.00102286
LOC107051757	84.3039	-1.40072	0.348721	-4.01675	5.90057e-05	0.00102836
NES	28.5579	3.72399	0.927159	4.01656	5.90535e-05	0.00102836
TNFSF15	329.954	1.25724	0.313089	4.0156	5.92937e-05	0.00103156
IFFO2	226.723	-1.02892	0.2563	-4.01451	5.95704e-05	0.00103539
C1QTNF9B	1.32357	-4.21923	1.05131	-4.0133	5.98765e-05	0.00103873
C1QA	388.817	1.95175	0.486966	4.00798	6.12407e-05	0.00105833
MYT1	13.6939	-2.59352	0.647124	-4.00776	6.12963e-05	0.00105833
SERPINF2	82.2519	-1.05389	0.262959	-4.00782	6.12819e-05	0.00105833
NAALAD2	78.8845	-1.6685	0.416479	-4.00621	6.16998e-05	0.00106333
UBE2QL1	28.0371	1.36332	0.341076	3.99713	6.41153e-05	0.00109663
ACKR4	20.018	2.83256	0.708916	3.99563	6.45238e-05	0.00109761
SUSD1	89.1444	-1.15343	0.288675	-3.99559	6.45335e-05	0.00109761
LOC121106622	9.99554	-1.80724	0.452394	-3.99485	6.47366e-05	0.00110004
LOC107049256	35.9191	-1.54105	0.38584	-3.99401	6.49648e-05	0.00110084
COL4A2	368.941	2.81687	0.705955	3.99016	6.60298e-05	0.00111475
LOC112531553	6.98644	-2.6652	0.668238	-3.98839	6.6522e-05	0.00112098
ARSH	20.1004	3.40048	0.85297	3.98664	6.70165e-05	0.00112558
LOC112531351	4.04415	4.54328	1.13991	3.98564	6.7298e-05	0.00112885
HMX2	16.2634	-1.89348	0.475705	-3.98037	6.88077e-05	0.001151
CASKIN1	9.646	-2.91701	0.733367	-3.97755	6.96288e-05	0.00116048
LOC101748229	66.5598	1.26544	0.318696	3.97068	7.16686e-05	0.00119013
ERICH3	61.6156	-1.28993	0.324926	-3.96991	7.1899e-05	0.00119179
LOC419500	7.98775	2.99035	0.7533	3.96966	7.19752e-05	0.00119197
LOC112532911	8.3872	-2.89858	0.731014	-3.96515	7.33499e-05	0.00121253
CHRNA3	38.921	-1.5501	0.391288	-3.96154	7.44672e-05	0.00122656
COX8A	1307.03	1.23576	0.312019	3.96053	7.47826e-05	0.00122967
MMP1	95.6596	3.91329	0.988221	3.95993	7.49714e-05	0.00123153
HS6ST1	1063.54	1.1787	0.297775	3.95836	7.54653e-05	0.00123741
GLI2	14.5654	3.58893	0.906987	3.95698	7.59025e-05	0.00124124
LOC121106662	5.84414	-3.89842	0.985192	-3.95702	7.58914e-05	0.00124124
HEYL	57.3911	2.65879	0.67224	3.95513	7.64946e-05	0.00124757
LAPTM4B	191.466	1.74124	0.440539	3.95252	7.73334e-05	0.00125787
FOXD1	34.5983	-4.77344	1.20812	-3.95113	7.77835e-05	0.00125958
PDE8B	12.5581	-1.76994	0.448213	-3.94887	7.85199e-05	0.00126861
BNC2	15.9285	-2.44332	0.618979	-3.94734	7.90254e-05	0.00127292
ANGPT2	85.83	2.66232	0.675331	3.94225	8.07224e-05	0.00129682
CLNK	63.7612	-1.18696	0.301187	-3.94093	8.11654e-05	0.00130279
LHX5	68.5121	-1.81799	0.461539	-3.93897	8.18314e-05	0.00131153
J6367_mgt12	114.225	-3.27139	0.830628	-3.93846	8.20064e-05	0.00131282
POU6F2	7.89052	-2.61962	0.665201	-3.93809	8.21315e-05	0.00131367
EFCAB10	28.7407	-1.31738	0.334645	-3.93666	8.2623e-05	0.00131961
UNC80	27.2361	-1.61991	0.411711	-3.93458	8.3342e-05	0.00132722
VIPR2	5.40013	4.152	1.05573	3.93281	8.39569e-05	0.00133584
USPL1	1248.41	-1.12747	0.286806	-3.93113	8.4549e-05	0.00134292
CCM2L	10.2613	4.1873	1.06539	3.93029	8.48428e-05	0.00134525
LYSMD1	72.3801	1.10127	0.280382	3.92774	8.57463e-05	0.00135369
CDK1	725.431	1.16693	0.297116	3.92751	8.58295e-05	0.00135384
C2orf72	36.4463	-1.63311	0.41588	-3.92687	8.60593e-05	0.00135512
ST18	10.3662	-2.16532	0.551552	-3.92586	8.64198e-05	0.00135962
ANO8	67.7909	1.82114	0.463993	3.92493	8.67564e-05	0.00136257
TEX14	25.6181	-1.59526	0.406438	-3.92497	8.67418e-05	0.00136257
COLEC12	24.9686	3.08457	0.787318	3.91782	8.93527e-05	0.00139137
GJC3	34.6298	2.82705	0.721515	3.91821	8.92077e-05	0.00139137
HTRA1	353.548	2.29156	0.584794	3.91857	8.90751e-05	0.00139137
LOC107053124	17.763	-1.7454	0.445546	-3.91744	8.94954e-05	0.0013924
LOC107051906	34.0042	-1.26109	0.322051	-3.91582	9.00979e-05	0.0013982
FLNC	44.6275	2.652	0.67747	3.91457	9.05666e-05	0.0014019
TMEM47	16.3226	3.44933	0.881114	3.91474	9.05022e-05	0.0014019
MRPS24	513.239	1.0555	0.269671	3.91401	9.07758e-05	0.00140276
LOC101747556	79.4498	-1.22915	0.314724	-3.90547	9.40406e-05	0.00143859
LOC415852	60.5503	-1.77733	0.455632	-3.90079	9.58781e-05	0.00145842
PLAC8L1	6560.13	1.22915	0.315129	3.90047	9.60052e-05	0.00145886
ELAVL4	5.13737	-3.46102	0.887409	-3.90013	9.61391e-05	0.00145901
SLC1A4	66.8211	1.10352	0.282974	3.89971	9.63066e-05	0.0014598
CHTF8	142.687	1.43628	0.368574	3.89685	9.74533e-05	0.00147473
LOC121109059	20.8461	-2.00819	0.515326	-3.89693	9.74189e-05	0.00147473
MTR	212.261	-1.12826	0.289561	-3.89647	9.76062e-05	0.00147582
C1orf101	15.6163	-1.89244	0.485729	-3.89609	9.7758e-05	0.00147689
ADCY8	8.73984	-2.73559	0.70224	-3.89552	9.79876e-05	0.00147914
TMX1	8.67515	-2.06999	0.531477	-3.89479	9.8282e-05	0.00148235
SELE	183.254	-1.52669	0.392103	-3.89359	9.87697e-05	0.00148848
LOC101750074	6.83267	-3.05538	0.784761	-3.89339	9.88513e-05	0.00148848
LOC121110340	60.9708	-1.10631	0.284258	-3.89194	9.94476e-05	0.00149622
GALR1L	7.70869	-2.0291	0.521428	-3.89143	9.9654e-05	0.00149809
KIZ	148.03	-1.1144	0.286412	-3.89088	9.98804e-05	0.00149903
TEK	33.2106	1.86487	0.479404	3.88997	0.000100255	0.00150342
LIPA	1179.36	1.27215	0.327089	3.88929	0.000100537	0.0015064
LOC121107129	9.66374	-1.86403	0.479935	-3.88393	0.000102783	0.00153126
LOC100857497	34.7174	-1.40622	0.362144	-3.88305	0.000103153	0.00153427
STAC	8.41629	3.31929	0.855369	3.88053	0.000104228	0.0015427
TSHZ3	38.7375	-1.28816	0.33197	-3.88037	0.000104298	0.0015427
LOC101750545	21.0087	-1.58377	0.408273	-3.8792	0.0001048	0.00154866
TRPC6	6.12634	4.14177	1.06839	3.87663	0.000105911	0.00156382
LOC101751311	17.7301	-2.44249	0.630248	-3.87545	0.000106428	0.00157018
PCNX4	68.2597	-1.32597	0.342444	-3.87206	0.000107918	0.00158959
CYBA	2410.65	1.12427	0.290491	3.87024	0.00010873	0.00160026
SERPINB2	11.3415	3.93421	1.01768	3.86587	0.000110693	0.00162522
LOC107053280	4.66762	-3.09078	0.799691	-3.86497	0.000111104	0.0016275
LOC121107327	17.3971	-1.95506	0.505845	-3.86494	0.000111116	0.0016275
HSPB7	11.4895	3.13952	0.812602	3.86354	0.000111756	0.00163295
HTR1D	39.9354	-1.7279	0.447231	-3.86354	0.000111753	0.00163295
TRPV3	61.0099	-1.05207	0.272337	-3.86311	0.000111953	0.00163347
TGM2	836.858	1.21053	0.313523	3.86104	0.000112904	0.00164577
SOX8	11.3438	-2.24478	0.581552	-3.85999	0.000113394	0.00164895
ITGA4	51.3536	-1.65757	0.429469	-3.85959	0.000113579	0.00164917
MYCL	74.2446	1.43544	0.371918	3.85956	0.000113589	0.00164917
LOC124417296	28.9273	-1.46886	0.38083	-3.857	0.000114786	0.00166258
LOC107053737	5.91029	-3.09256	0.802403	-3.85412	0.000116145	0.00167959
ART1L2	81.7891	2.28145	0.592004	3.85377	0.000116313	0.00168069
LOC776594	75.555	2.36403	0.61389	3.85091	0.00011768	0.00169508
LOC121107191	22.4439	3.20072	0.831328	3.85013	0.000118054	0.00169667
LOC101748722	11.2985	-2.09705	0.545095	-3.84713	0.000119511	0.00171199
TUBA1A	953.368	1.21714	0.316653	3.84376	0.000121165	0.00173161
UNC5C	108.154	2.16843	0.564812	3.83921	0.000123433	0.00176126
FLNC_1	21.3411	2.59423	0.676057	3.83729	0.000124399	0.00176951
LOC107053719	15.0478	-2.14341	0.558931	-3.83484	0.000125647	0.00178448
LOC121111444	127.123	-1.15568	0.301439	-3.83389	0.000126134	0.00179
LOC101747934	70.1745	-1.24779	0.325533	-3.83308	0.000126549	0.00179369
PMP22	613.261	2.35892	0.615424	3.833	0.00012659	0.00179369
CFAP58	19.6086	-1.29198	0.337205	-3.83145	0.000127389	0.0018022
EPDR1	2.63439	4.34023	1.13275	3.8316	0.000127312	0.0018022
COL1A2	703.746	2.82477	0.737467	3.83036	0.000127955	0.00180881
GNB3	11.1991	-2.38905	0.624079	-3.82812	0.000129124	0.0018197
TRIM47	64.6604	2.29714	0.600062	3.82817	0.000129099	0.0018197
REPS2	77.0055	-1.10873	0.290025	-3.82288	0.000131904	0.0018503
IL20RA	112.305	-1.5726	0.411634	-3.82039	0.00013324	0.00186618
ANKRD9	99.983	1.67743	0.439128	3.81992	0.000133497	0.00186834
ONECUT3	77.2879	-1.06103	0.27793	-3.81761	0.000134752	0.00188158
LOC107051782	14.9455	-1.5154	0.397119	-3.81598	0.000135643	0.00188825
LOC121108083	89.6748	-1.81893	0.476797	-3.81489	0.000136241	0.00189368
MEI1	68.3783	-1.00939	0.264648	-3.81408	0.000136692	0.00189849
XYLB	188.991	-1.08713	0.285075	-3.8135	0.000137015	0.00190153
RNFT2	387.449	-1.00276	0.263108	-3.8112	0.000138296	0.00191495
LOC124418362	2.38439	-4.67738	1.2281	-3.80862	0.000139744	0.00193353
LOC124417410	108.513	1.76039	0.462239	3.80839	0.000139872	0.00193384
RFX6	75.5861	-1.51457	0.397875	-3.80666	0.000140858	0.0019428
LOC121111407	9.93186	-2.41119	0.633514	-3.80605	0.000141204	0.00194489
DRD1	12.1685	-2.15709	0.566793	-3.80579	0.000141351	0.00194544
LOC112530277	38.3224	-1.57963	0.415213	-3.80438	0.000142157	0.00194919
LOC121106604	47.22	-1.13816	0.299112	-3.80513	0.000141732	0.00194919
SLC1A6	6.46623	3.86319	1.0156	3.80384	0.000142468	0.00195051
LOC419276	12.3592	2.53028	0.66678	3.79477	0.00014778	0.00200371
ATP2C2	81.0272	-1.18955	0.313605	-3.79316	0.000148743	0.00201228
LOC121107386	14.6855	-2.39039	0.630883	-3.78896	0.000151278	0.00204051
OST4	1928.75	1.03616	0.273613	3.78694	0.000152515	0.00205569
CD7	8030.7	1.60436	0.423713	3.78643	0.000152829	0.00205688
CERKL	6.95888	-2.41589	0.638214	-3.7854	0.000153463	0.00206238
HSPG2	727.447	2.30772	0.609674	3.78517	0.000153604	0.00206274
SCTR	17.2575	-1.9899	0.526018	-3.78296	0.000154975	0.00207658
F2RL3	20.2278	2.58666	0.683951	3.78194	0.000155613	0.00208359
SOWAHC	195.852	1.18159	0.312754	3.778	0.000158092	0.00210905
FAM105B	174.929	-1.08363	0.286917	-3.77679	0.00015886	0.00211775
C1QTNF5	33.7433	3.24418	0.859288	3.77543	0.000159733	0.00212783
TRIM13	74.3585	-1.10752	0.293396	-3.77482	0.000160121	0.00213144
LOC101748400	8.03642	-2.73248	0.724065	-3.77381	0.000160772	0.00213699
PAK5	19.9743	-1.37356	0.364015	-3.77336	0.000161067	0.00213935
MARVELD1	175.661	1.40427	0.372214	3.77275	0.000161456	0.00214296
USP41	2000.41	1.22963	0.326336	3.76798	0.000164577	0.00217489
SLC5A11	1329.99	-2.11924	0.562466	-3.76776	0.00016472	0.00217521
IL18BP	471.223	1.63019	0.433084	3.76413	0.00016713	0.00220225
DNAH11	26.3611	-1.52242	0.404749	-3.7614	0.000168968	0.00222326
BMP7	19.7032	2.51912	0.671804	3.74978	0.000176989	0.00230789
RNF152	39.4449	-2.41567	0.644362	-3.74893	0.000177593	0.00231175
LOC121108999	7.43435	-2.65718	0.708959	-3.74801	0.000178245	0.00231693
TNFRSF6B	647.546	1.25405	0.334865	3.74495	0.000180428	0.00233699
ENKD1	616.043	1.01629	0.271468	3.74367	0.000181353	0.00234367
LOC107055303	5.35641	3.06193	0.817927	3.74352	0.000181458	0.00234367
ELOB	572.767	1.04509	0.279274	3.74218	0.000182432	0.00235402
PSMB3	1202.83	1.0103	0.270059	3.74104	0.000183262	0.00235862
GPX2	1603.54	2.00624	0.536923	3.73655	0.000186559	0.00238759
FST	23.3565	-1.68952	0.452276	-3.73559	0.000187274	0.00239339
RASGRF1	42.1802	-1.40979	0.377674	-3.73281	0.000189354	0.00241827
LOC107056413	663.763	1.05875	0.284133	3.72624	0.000194356	0.00247005
COL12A1	119.708	2.61087	0.701048	3.72423	0.000195909	0.00248632
LOC107053659	26.8762	-1.69164	0.454516	-3.72184	0.000197772	0.00250392
NID2	164.508	2.58638	0.695298	3.71981	0.00019937	0.00252149
CCDC39	184.712	-1.22692	0.329973	-3.71823	0.000200622	0.00253214
ABCB5	238.868	1.23528	0.332252	3.7179	0.000200886	0.00253364
LOC121106746	7.25811	-2.35394	0.633276	-3.71709	0.000201533	0.00254004
LOC107053243	68.6662	-1.64658	0.443653	-3.71142	0.000206101	0.00259224
IGFN1	23.0612	-1.95325	0.526496	-3.70991	0.000207335	0.00260597
ITIH5	73.1417	2.81921	0.76013	3.70886	0.000208198	0.00261321
LOC107050662	1154.72	1.04755	0.282464	3.70862	0.000208392	0.00261385
OTOP2	49.3892	-1.37218	0.370069	-3.7079	0.000208987	0.00261952
GJB3	2.59089	4.95109	1.33578	3.70652	0.000210128	0.0026302
UBE2U	761.283	1.35654	0.366314	3.70322	0.000212884	0.00266134
LOC112533456	41.2847	-1.14498	0.30953	-3.6991	0.000216362	0.00269713
PDGFRB	142.543	2.46381	0.666181	3.69841	0.000216951	0.00270263
TAGLN2	7684.17	1.29891	0.351254	3.69794	0.000217359	0.00270402
TENM3	283.786	-1.13377	0.306588	-3.69803	0.00021728	0.00270402
PPP4R4	10.9542	-1.74913	0.473423	-3.69463	0.000220204	0.00272826
PHTF2	233.263	-1.3505	0.365571	-3.69422	0.000220558	0.0027308
CSF1	167.112	1.24514	0.337183	3.69278	0.000221814	0.00273857
LOC121110301	9.66065	-2.83701	0.768262	-3.69276	0.000221834	0.00273857
RNASE6	126.889	1.73114	0.46874	3.69319	0.000221463	0.00273857
COL18A1	162.035	2.36057	0.639959	3.68863	0.000225466	0.00277088
LOC107052101	10.5501	-1.83295	0.497178	-3.6867	0.000227177	0.00278645
ASIC5	8.49051	-2.45169	0.665706	-3.68284	0.000230646	0.00281747
LOC121108258	4.74615	-2.83066	0.769126	-3.68036	0.0002329	0.00283741
SCN8A	54.9565	-1.52907	0.415655	-3.67869	0.000234438	0.00285233
BF2	36291.1	1.49258	0.405779	3.67831	0.000234781	0.0028546
LOC107054089	32.0754	-1.3914	0.378536	-3.67575	0.000237155	0.00287963
MPP6	68.8293	-1.29187	0.351985	-3.67024	0.00024232	0.00293035
LOC124417885	49.302	-1.10795	0.301901	-3.66991	0.000242634	0.00293056
LOC107054071	10.6223	-1.93668	0.528011	-3.66788	0.000244566	0.00294956
J6367_mgp06	47300.9	-1.95094	0.532209	-3.66574	0.000246623	0.00297087
LOC124417898	3.8198	-5.12743	1.4	-3.66244	0.000249822	0.00300346
RELN	30.4844	-1.3477	0.368005	-3.66219	0.000250071	0.00300447
CFAP61	5.75971	-2.31351	0.632621	-3.65702	0.000255163	0.0030556
LOC112532478	22.4941	-1.49272	0.408279	-3.65613	0.000256048	0.00306418
GREM1	31.0429	4.22271	1.15526	3.6552	0.000256977	0.00306926
SLC23A1	1691.62	-1.59419	0.436626	-3.65115	0.000261071	0.00310799
TCF15	9.41401	4.14019	1.13521	3.64708	0.000265236	0.0031514
ARX	64.5565	-1.20084	0.329348	-3.64612	0.000266233	0.00315183
ASCL3	50.3095	-1.24021	0.340097	-3.64664	0.000265692	0.00315183
LIM2	18.3576	3.4552	0.947567	3.64639	0.000265955	0.00315183
KRT222	18.1983	-1.74139	0.477668	-3.6456	0.000266771	0.00315322
LOC121108502	12.3897	-2.05961	0.565283	-3.6435	0.000268956	0.00317288
TFPI2	83.7946	2.66859	0.732983	3.64072	0.000271872	0.00319901
REG4	1023.36	1.81952	0.499865	3.64002	0.000272613	0.00320566
ADH1C	48.902	-2.12318	0.583558	-3.63834	0.000274399	0.00322044
TLR4	73.1897	-1.06449	0.292872	-3.63465	0.000278358	0.00325852
LOC121108625	6.32311	2.53487	0.697997	3.63164	0.000281623	0.0032904
LOC100858322	37.9777	-1.26208	0.347558	-3.63128	0.000282024	0.00329298
TRPV1	35.7939	-1.494	0.411523	-3.63042	0.000282961	0.0032997
LOC107054815	28.8276	1.34775	0.37132	3.62961	0.000283848	0.00330793
DCLK1	17.2984	-1.83534	0.505717	-3.62919	0.000284311	0.00331122
PRR14L	98.6764	-1.34992	0.372191	-3.62694	0.000286798	0.00333168
TCERG1L	24.3786	-1.6514	0.455662	-3.62418	0.000289881	0.00336321
LOC112533356	5.32883	-5.37233	1.4828	-3.62309	0.000291103	0.00337309
OVOA	24.4422	-1.63841	0.45265	-3.6196	0.000295061	0.00340269
RPS29	4375.31	1.06497	0.294222	3.61961	0.000295043	0.00340269
VKORC1L1	429.293	1.19341	0.329646	3.62029	0.000294271	0.00340269
TM4SF18	89.7736	-1.10191	0.304554	-3.61812	0.000296749	0.00341467
LOC112530933	19.7228	-3.14887	0.870578	-3.61699	0.000298049	0.00342531
EXPH5	443.85	-1.01131	0.279853	-3.61371	0.000301845	0.00346153
MYBPC1	13.7387	2.59476	0.718008	3.61384	0.000301698	0.00346153
LOC101748659	3.58797	-4.22061	1.16824	-3.61278	0.000302931	0.00347049
BHMG1	5.27796	-2.28571	0.632971	-3.61108	0.000304928	0.00348244
LOC124417117	8.21866	-1.72071	0.476497	-3.61117	0.000304815	0.00348244
LOC124417121	17.9585	-2.42378	0.671172	-3.61126	0.000304711	0.00348244
ALPL	35.4866	2.46504	0.682723	3.6106	0.000305486	0.00348663
ADM	125.147	1.30942	0.36302	3.60702	0.000309737	0.00353294
NPHP3	81.384	-1.11143	0.308165	-3.6066	0.000310234	0.00353419
PEAR1	28.622	2.67891	0.743207	3.60452	0.000312726	0.00355371
BRINP1	5.39952	-3.65068	1.013	-3.60383	0.000313564	0.00355879
CYP2U1	173.782	-1.06457	0.295559	-3.60187	0.000315942	0.00357951
KCNJ8	74.9128	2.495	0.692703	3.60184	0.000315977	0.00357951
KLF15	14.1134	-1.95628	0.544043	-3.59582	0.000323371	0.00364968
RFLNB	554.45	1.12576	0.313324	3.59297	0.000326933	0.00367624
GRM2	642.883	-1.40882	0.392363	-3.5906	0.000329922	0.003703
MAT1A	67.6115	1.44973	0.404405	3.58485	0.000337266	0.00377382
LOC121108454	2.36895	-4.1175	1.14872	-3.58444	0.000337803	0.00377751
LRRC26	14.6245	3.19088	0.890465	3.58338	0.000339171	0.00378817
THBS2	9.12192	-2.39686	0.669056	-3.58245	0.000340387	0.00379717
RAB34	47.5436	1.99442	0.55683	3.58175	0.000341303	0.00380267
LOC124417165	9.4949	-2.86906	0.801543	-3.57942	0.000344358	0.00383437
LOC124417001	63.4682	-1.48915	0.416118	-3.57867	0.000345347	0.0038407
LOC124417206	3.4192	-4.51764	1.26327	-3.57616	0.000348676	0.003873
BTBD17	128.528	-1.20557	0.337229	-3.57493	0.000350315	0.00388168
GJA8	8.84113	-1.82425	0.510335	-3.57462	0.000350734	0.00388168
LOC124417304	18.7791	2.43665	0.68195	3.57306	0.000352836	0.00389614
RRM1	357.268	1.03652	0.290136	3.57254	0.000353532	0.00389614
RRM2	418.127	1.14694	0.321016	3.57286	0.000353109	0.00389614
CTHRC1	1.91891	3.9943	1.11833	3.57168	0.000354705	0.00390432
PAQR7	60.3821	1.36723	0.382904	3.57068	0.000356051	0.00391678
LOC121111171	3.31733	5.46164	1.53025	3.56912	0.000358183	0.00393312
SLC16A6	460.528	-1.19681	0.335451	-3.56776	0.000360045	0.00395118
LOC107049469	7715.36	1.27777	0.358209	3.56711	0.000360937	0.00395622
LOC107053293	23.1998	-1.9531	0.547511	-3.56724	0.000360762	0.00395622
SARAF	3168.06	1.20159	0.336997	3.56557	0.000363062	0.00397712
CCDC84	295.023	-1.0005	0.280729	-3.56393	0.00036535	0.00399739
LOC124417153	19.3513	-1.80984	0.508009	-3.56261	0.000367185	0.00401189
SLC4A5	182.113	-1.04629	0.29372	-3.5622	0.000367758	0.00401249
NIPAL4	3.64971	3.99388	1.12208	3.55934	0.000371787	0.00404598
LOC124417227	45.5579	-1.22908	0.345417	-3.55824	0.000373345	0.00405327
LOC101748122	97.6934	-1.10537	0.310683	-3.55786	0.000373883	0.0040567
WISP2	12.8124	2.85824	0.803817	3.55584	0.000376778	0.00408325
A2ML2	10.2491	-2.22699	0.626361	-3.55544	0.000377341	0.0040845
LRRN4	9.0823	2.52974	0.711934	3.55334	0.000380373	0.00411
PTX3	4.83302	3.2884	0.92543	3.55337	0.000380329	0.00411
IL6R	70.643	1.88304	0.530131	3.55203	0.000382267	0.00412559
GRM1	2.4751	-4.20551	1.18426	-3.55117	0.000383524	0.00412939
VSTM2B	8.78249	-1.79885	0.506718	-3.55001	0.000385218	0.00413787
LOC121109965	20.6378	-1.67593	0.47214	-3.54964	0.000385758	0.00413879
SRRL	105.28	-1.36413	0.384298	-3.54966	0.000385727	0.00413879
SGO2	34.7539	-1.62548	0.458002	-3.54907	0.000386597	0.00414049
EML6	19.491	-1.45945	0.411346	-3.54798	0.000388198	0.0041552
HGF	15.0824	3.1054	0.876028	3.54487	0.000392813	0.00419401
DMBT1	56.2652	1.88948	0.533183	3.54377	0.000394447	0.00420696
LOC112533525	12.9659	-1.75824	0.496281	-3.54283	0.000395856	0.00421185
KCNQ5	77.5913	-1.02902	0.290492	-3.54235	0.000396579	0.00421524
LOC107052651	22.6047	-1.33641	0.377603	-3.5392	0.000401345	0.00425104
TSNARE1	17.0301	-1.34799	0.380862	-3.5393	0.000401193	0.00425104
TXK	98.2599	-1.03802	0.293288	-3.53925	0.000401263	0.00425104
GSTA4	46.2317	-2.14891	0.607549	-3.53702	0.000404671	0.00428047
SCN2A	17.4691	-1.77116	0.500854	-3.53628	0.000405804	0.00428583
CCR4	22.7871	-1.35762	0.384126	-3.53432	0.00040883	0.0043153
G0S2	20.6243	2.59624	0.735494	3.52993	0.00041567	0.00436213
VTCN1	25.4865	-1.33757	0.37898	-3.52939	0.000416512	0.00436357
SOCS3	1113.52	1.47816	0.418984	3.52796	0.000418768	0.00438469
LOC112530231	13.0519	-1.46963	0.416696	-3.52686	0.000420513	0.00439792
TSHZ2	278.025	-1.05027	0.297978	-3.52466	0.000424023	0.00442301
LOC101747613	5.60999	-2.4648	0.699459	-3.52387	0.000425288	0.00442503
SUGP2	85.1297	-1.14288	0.32431	-3.52402	0.000425048	0.00442503
ZBTB40	91.1776	-1.03168	0.292744	-3.52416	0.000424826	0.00442503
LOC121113216	5.37428	-2.93402	0.833435	-3.5204	0.000430901	0.00446814
FAM151BL	65.9262	-1.14464	0.325246	-3.51932	0.000432661	0.00448385
CMPK2	2052.49	1.17553	0.334303	3.51635	0.000437526	0.00451121
DGCR8	114.695	-1.12243	0.319138	-3.51707	0.000436337	0.00451121
GCAT	61.241	1.51067	0.429592	3.51651	0.000437252	0.00451121
NCKAP5	32.2609	-1.09915	0.312573	-3.51646	0.000437338	0.00451121
LOC417536	2.09077	3.93933	1.12116	3.51362	0.000442045	0.00455009
COL5A1	301.566	2.62543	0.74839	3.5081	0.000451315	0.00461976
LOC107054425	16.0641	2.17026	0.619067	3.5057	0.00045541	0.00464834
DZIP1L	18.4707	-2.17877	0.621823	-3.50385	0.000458587	0.00467815
MAJIN	9.18829	-2.62681	0.749793	-3.50337	0.000459407	0.0046839
LOC121106730	2.42534	-3.91345	1.11745	-3.50213	0.000461562	0.00470324
COL7A1	35.8627	2.50362	0.715298	3.5001	0.000465075	0.00473005
KCNMB1	124.743	1.19556	0.341555	3.50034	0.000464662	0.00473005
LOC121113237	2.38696	3.91553	1.11872	3.50002	0.00046523	0.00473005
GABRA4	9.07881	-1.54894	0.442669	-3.4991	0.00046683	0.0047384
SLC38A2	264.048	-1.07513	0.307253	-3.49917	0.000466704	0.0047384
LOC101749423	59.4873	-1.21765	0.348173	-3.49726	0.000470055	0.00476319
P3H4	45.249	1.39688	0.399619	3.49554	0.000473098	0.0047781
LOC124417937	11.4428	-2.03661	0.582779	-3.49465	0.000474687	0.00478886
LOC121107521	15.0424	-1.42102	0.406977	-3.49165	0.000480053	0.00483497
KNSTRN	227.135	1.0014	0.286876	3.49069	0.000481773	0.00484629
AKAP5	40.903	-1.16765	0.334641	-3.48925	0.000484374	0.00486506
C1QL4	3.64154	-2.81834	0.808141	-3.48744	0.000487667	0.00489007
LOC121113144	60.2106	-1.08982	0.312624	-3.48604	0.000490235	0.00490672
LRG1	35.2966	2.2662	0.650441	3.4841	0.000493788	0.00493788
LRP2	6.47132	-2.31016	0.663365	-3.48249	0.00049678	0.00496236
LOC107053291	39.5183	1.64086	0.471226	3.48211	0.000497483	0.00496666
PARVB	20.6897	2.11464	0.60736	3.48168	0.000498271	0.00497181
PIK3C2G	86.5021	-1.43212	0.41154	-3.4799	0.000501601	0.0049914
HAS2	13.5121	2.47247	0.710908	3.47791	0.000505341	0.0050204
KCNK9	9.04081	-1.88644	0.542604	-3.47665	0.000507718	0.00503579
CD248	24.3127	2.6807	0.771413	3.47505	0.00051075	0.00505762
LOC107052654	5.68423	-2.51537	0.724298	-3.47284	0.000514978	0.00509396
LOC121107814	10.6897	5.06663	1.45961	3.47122	0.000518095	0.00511924
WNT11B	7.07932	1.72627	0.497473	3.47008	0.000520311	0.0051328
OSMR	46.7209	2.51511	0.725301	3.46768	0.000524979	0.00517035
SELENOH	1081.7	1.29562	0.373759	3.46647	0.000527346	0.00518538
ALDOC	5227.54	1.25336	0.361652	3.46564	0.00052898	0.00519478
LOC101749934	22.4464	-1.34579	0.388351	-3.4654	0.00052944	0.00519478
TMEM268	106.886	1.56142	0.450572	3.46543	0.000529386	0.00519478
LOC124418060	9.001	-1.83075	0.528426	-3.46454	0.000531147	0.00520592
IER5L	188.329	1.97943	0.571386	3.46425	0.000531707	0.00520862
RSPH10B	92.3808	-1.00775	0.290961	-3.46354	0.000533111	0.00521957
LOC121106932	225.462	1.00601	0.29047	3.46339	0.000533415	0.00521975
SH3TC1	31.9046	-1.10791	0.319933	-3.46295	0.00053429	0.00522271
GPR88	3.45289	-3.7487	1.08273	-3.46227	0.000535637	0.00522694
LOC121106668	12.2532	-1.73606	0.5014	-3.46242	0.000535337	0.00522694
SYT8	2.85619	3.48866	1.00763	3.46225	0.000535685	0.00522694
LOC124417143	302.994	-1.28816	0.372177	-3.46116	0.000537861	0.00524077
LOC121110547	3.31871	-2.78153	0.804204	-3.45874	0.000542714	0.00526941
CLBA1	8.26473	2.1716	0.628282	3.45641	0.000547414	0.00530271
DEPTOR	75.2933	-1.04902	0.303637	-3.45485	0.000550605	0.00532514
GFI1B	24.7876	-1.46064	0.422771	-3.45491	0.000550482	0.00532514
LOC107055022	3.49446	-2.57153	0.744759	-3.45283	0.000554741	0.00534532
LOC107055115	62.3438	2.82215	0.817904	3.45047	0.000559608	0.00538274
RAP1GAP1	47.8795	-1.28874	0.373508	-3.45038	0.000559805	0.00538274
LOC121108152	159.724	1.12273	0.325454	3.44974	0.000561136	0.00538579
SORL1	125.068	-1.04328	0.302419	-3.44977	0.00056107	0.00538579
TRPM1	21.7444	-1.3926	0.403709	-3.44951	0.000561598	0.00538579
ADAMTS18	22.3113	-1.96856	0.571097	-3.44697	0.000566907	0.00541678
LOC121107621	25.9379	-1.18852	0.344799	-3.447	0.000566842	0.00541678
SPARC	1155.32	2.38204	0.69105	3.44698	0.000566881	0.00541678
KCNT2	17.6946	-1.71416	0.498219	-3.44058	0.000580471	0.00552265
DACT2	10.7101	-1.79748	0.522535	-3.43993	0.000581874	0.00553083
LOC112533513	15.3335	-1.71052	0.497612	-3.43746	0.000587192	0.0055724
LOC121107020	14.8655	-1.19846	0.348674	-3.43719	0.000587773	0.0055724
TBX2	74.9433	2.47429	0.721112	3.43121	0.000600893	0.00567907
CLVS1	4.10614	-2.55785	0.745903	-3.4292	0.000605354	0.00571236
EVA1A	12.9662	2.55248	0.744774	3.42719	0.000609871	0.00574499
CD55	33.9347	1.79863	0.524916	3.4265	0.000611409	0.00575166
LOC121108995	4.0103	-3.74008	1.09214	-3.42455	0.000615821	0.0057872
LOC107049862	472.989	1.2985	0.379252	3.42384	0.000617425	0.00579928
C2CD4A	84.6379	-1.07458	0.313897	-3.42335	0.000618538	0.00580376
HIST2H3D	15.8272	1.2926	0.378022	3.41936	0.000627685	0.00588052
LOC124418349	58.5682	-1.4561	0.425867	-3.41913	0.000628213	0.00588128
TBX1	17.7416	-1.93013	0.564696	-3.41799	0.000630853	0.00589809
LOC107054098	23.3786	-1.42946	0.418363	-3.4168	0.000633615	0.00592088
EML1	77.1002	-1.34349	0.393356	-3.41546	0.000636752	0.00594107
COMP	47.1428	-1.2802	0.374875	-3.415	0.000637831	0.00594809
TTLL2	46.3518	-1.6521	0.484081	-3.41286	0.000642844	0.00598872
SESN4	72.8665	-1.03487	0.30325	-3.41261	0.000643445	0.00598911
CYP24A1	7.83229	3.74545	1.09781	3.41174	0.000645496	0.00599812
HAL	24.7483	-1.45465	0.426765	-3.40856	0.000653059	0.00604907
AMOTL2	83.9833	1.09617	0.321778	3.40661	0.000657744	0.00607788
HHATL	18.7922	-1.41315	0.41499	-3.40527	0.00066098	0.0061047
MEGF6	141.425	-1.18657	0.348554	-3.40427	0.000663417	0.00611792
PDGFD	94.0668	2.45515	0.721157	3.40445	0.000662967	0.00611792
LOC124417805	43.1833	-1.06297	0.312319	-3.40347	0.000665346	0.0061326
LOC112532710	7.88109	-2.77989	0.81688	-3.40306	0.000666352	0.00613437
PLIN2	6869.47	1.37073	0.403026	3.40109	0.000671185	0.00617396
ABHD3	905.227	1.59373	0.468668	3.40056	0.00067248	0.00618275
RGS19	119.706	1.05388	0.31001	3.39952	0.000675043	0.00619695
LOC107049158	4.81676	3.40073	1.0008	3.398	0.000678794	0.00621358
LOC121109183	6.42817	-2.69565	0.793313	-3.39796	0.000678898	0.00621358
RAB2B	65.5377	1.97172	0.580205	3.39831	0.000678028	0.00621358
SYT10	3.574	-4.73337	1.39306	-3.39781	0.000679277	0.00621394
EPB41L4A	11.4861	2.50398	0.737224	3.39649	0.000682551	0.00624076
CDK3	12.7922	-1.37445	0.404735	-3.39592	0.000683975	0.00624759
LOC107052653	16.3103	-1.53753	0.453212	-3.39252	0.000692532	0.00630674
AEBP1	216.201	1.78119	0.525155	3.39174	0.000694501	0.00631208
LOC112530656	22.7163	-1.63118	0.48089	-3.39201	0.000693826	0.00631208
SCN5A	3.46799	-2.88142	0.849522	-3.39181	0.000694323	0.00631208
FAM92A	54.131	-1.05813	0.312177	-3.38953	0.000700121	0.00634735
COL4A1	415.34	2.40034	0.708388	3.38846	0.000702874	0.00636914
A2M	3.72231	-2.7187	0.802628	-3.38725	0.000705975	0.00639011
NPM3	359.364	1.42104	0.419538	3.38715	0.000706239	0.00639011
SHROOM4	85.0028	2.26824	0.669692	3.38699	0.000706628	0.00639047
LOC121107328	116.186	-1.17015	0.345549	-3.38633	0.000708333	0.00639954
SEZ6L	2.15934	-3.46329	1.0228	-3.38608	0.000708987	0.00640229
LOC107051700	25.0305	-1.78394	0.526956	-3.38537	0.000710834	0.00641262
J6367_mgp01	15942.3	-1.9327	0.571066	-3.38437	0.000713415	0.00642954
ARHGEF39	109.954	1.00695	0.297579	3.38382	0.000714855	0.00643934
SLC5A12	288.706	-2.6435	0.781322	-3.38337	0.000716013	0.00644341
ABCA8	17.5808	2.93992	0.869239	3.38218	0.000719135	0.00646513
LOC107051813	50.3032	2.00824	0.594103	3.38028	0.000724109	0.00648457
LOC107053653	26.0403	-1.50916	0.446451	-3.38034	0.000723967	0.00648457
MXRA5	68.2652	2.64453	0.782335	3.38031	0.000724043	0.00648457
HMOX1	1063.58	1.07596	0.318376	3.37954	0.000726078	0.00649555
PAX5	47.4538	-2.74628	0.812686	-3.37926	0.000726807	0.00649571
LOC121108471	12.142	-1.80544	0.535703	-3.37023	0.00075106	0.00667975
NFASC	14.2254	-2.24994	0.667718	-3.36959	0.000752797	0.00669194
TDRD12	10.6331	-2.00158	0.594197	-3.36854	0.000755668	0.00671418
SYK	43.6644	-1.33461	0.396233	-3.36824	0.00075649	0.00671804
SFRP4	2.31777	4.09827	1.21702	3.36746	0.000758647	0.00673082
LOC101748554	4.78235	-5.36792	1.59414	-3.36729	0.000759114	0.00673135
S100A16	70.4343	1.68334	0.499927	3.36717	0.000759444	0.00673135
DLX1	5.38749	-3.59607	1.06854	-3.36541	0.000764305	0.00676131
COLQ	23.2321	-1.48269	0.440695	-3.36443	0.000767022	0.00677876
CELF4	7.80135	-1.99781	0.593935	-3.36368	0.000769112	0.00679395
TMEM35A	32.9853	1.33248	0.396681	3.35908	0.000782012	0.00689122
WNT5B	48.4618	1.89609	0.565235	3.35452	0.000795034	0.00699584
LOC101750640	57.5933	-1.07927	0.321925	-3.35256	0.000800686	0.00702983
LOC121110429	9.20017	-2.93028	0.874055	-3.35251	0.000800823	0.00702983
C9orf116	14.955	1.6821	0.502067	3.35035	0.000807096	0.0070731
LOC776507	23.7048	2.43276	0.726292	3.34956	0.000809405	0.00708133
COL16A1	105.24	2.71704	0.811254	3.34918	0.0008105	0.0070875
LOC101752250	40.97	-1.49906	0.447857	-3.34718	0.000816388	0.00712647
LOC415661	1832.1	1.42456	0.425618	3.34703	0.000816823	0.00712647
LOC424473	54.2389	-1.20748	0.360763	-3.347	0.000816908	0.00712647
MERTK	115.939	1.29293	0.386566	3.34467	0.00082382	0.00717647
ADAMTSL5	84.5074	-1.31299	0.393087	-3.34019	0.000837213	0.00727232
LOC107051713	22.9076	-1.20597	0.361231	-3.33849	0.000842349	0.0073065
ARHGAP36	117.948	-1.21523	0.364049	-3.33809	0.000843567	0.00731221
LOC419840	18.2715	-2.64127	0.791572	-3.33674	0.000847686	0.00733884
CNDP1	30.119	-1.25318	0.375668	-3.33587	0.000850321	0.00735708
ITFG2	130.441	-1.11567	0.334455	-3.33578	0.0008506	0.00735708
SMAD4	93.241	1.81771	0.545004	3.33522	0.000852317	0.00736844
IGSF1	58.9022	1.82774	0.548162	3.3343	0.000855137	0.00738582
SACS	130.961	-1.03806	0.311322	-3.33436	0.000854958	0.00738582
CCL20	254.325	-1.02436	0.307402	-3.33233	0.000861212	0.00743478
LOC101752158	15.2238	2.5357	0.760998	3.33208	0.000862005	0.0074381
LOC107049632	637.317	1.31643	0.395238	3.33071	0.000866233	0.00746004
F7	38.6661	-1.32577	0.398125	-3.33005	0.000868305	0.00746775
GYS2	22.3919	-1.53373	0.460616	-3.32974	0.000869275	0.00747257
RALYL	4.24433	-3.88693	1.16832	-3.32693	0.000878069	0.00754107
NEK5	8.98618	-1.78105	0.5355	-3.32596	0.000881146	0.00755887
SULT6B1	10.2918	-1.52891	0.459699	-3.32588	0.000881385	0.00755887
LOC121110391	49.523	-1.32684	0.399053	-3.32498	0.000884248	0.0075763
RPH3A	5.89054	-1.90546	0.57325	-3.32395	0.000887507	0.0075971
IL22RA2	46.0122	-1.79603	0.540389	-3.3236	0.000888645	0.00760327
CAMKV	3.57495	3.66517	1.10287	3.32329	0.000889625	0.00760809
H1FX	861.755	1.1241	0.338272	3.32307	0.000890338	0.00761062
NTRK3	8.45667	-2.96933	0.894142	-3.32087	0.000897371	0.00766262
LOC101747382	7.29015	-2.8658	0.863159	-3.32013	0.00089977	0.00767686
SLC8A3	3.24644	-2.71717	0.818519	-3.31962	0.000901399	0.00768358
LOC107053787	17.1558	-1.50007	0.451971	-3.31895	0.000903559	0.00769438
LOC769668	551.057	1.29961	0.391574	3.31894	0.000903593	0.00769438
CELF5	49.8488	-2.04564	0.616652	-3.31733	0.00090881	0.0077291
LOC101749016	9.81812	-1.76653	0.532519	-3.31732	0.000908857	0.0077291
SLC7A9	2219.32	-1.29499	0.390498	-3.31627	0.000912292	0.00774748
PPFIA2	38.9321	-1.42741	0.430802	-3.31337	0.000921787	0.0078172
MARCKSL1	533.392	1.31066	0.395697	3.31228	0.000925376	0.00784035
B3GALT5	14.3941	1.73892	0.525482	3.3092	0.000935624	0.00790882
GRID2IP	3.66861	-3.21524	0.971657	-3.30902	0.000936219	0.00791018
CCR8L	1.71053	4.18049	1.2644	3.30631	0.000945322	0.00796609
AXDND1	19.9131	-1.72068	0.520752	-3.30422	0.000952412	0.00800992
TRH	30.0444	-1.6817	0.509023	-3.30377	0.000953924	0.00801751
OLFML3	25.828	2.13068	0.645898	3.29878	0.000971051	0.00812921
ITGB6	186.314	1.37165	0.41583	3.29859	0.000971708	0.00813098
LOC119771270	61.8704	-1.11182	0.337234	-3.29689	0.000977608	0.00816537
LHFPL5	7.61642	3.33613	1.01204	3.29644	0.000979202	0.00817494
SLC4A1	127.082	2.07195	0.628673	3.29575	0.000981589	0.00817976
KLHL38	68.1971	-1.37343	0.417045	-3.29325	0.000990356	0.00823417
KCTD7	13.1338	-1.59404	0.484178	-3.29227	0.000993824	0.00825924
BICD1	13.3525	-1.68233	0.511151	-3.29126	0.000997388	0.00827755
LOC121107266	26.8242	-1.37676	0.418298	-3.29133	0.000997164	0.00827755
KIAA2022	58.6452	-1.47657	0.448684	-3.29089	0.000998695	0.00828395
VSNL1	2.45364	3.3682	1.02352	3.29079	0.000999067	0.00828395
SNAP25	12.8298	-1.27413	0.387699	-3.28638	0.00101484	0.00840329
ST6GALNAC1	28.9339	-1.20634	0.367221	-3.28506	0.00101961	0.00843894
TLL2	69.2792	-1.11041	0.338087	-3.28438	0.00102206	0.00844431
SORBS2	84.6995	-1.18312	0.360442	-3.28241	0.00102925	0.00847645
PPEF2	152.827	-1.02191	0.311449	-3.28114	0.00103389	0.00849931
FREM1	511.314	-1.02808	0.313445	-3.27993	0.00103831	0.00853185
LOC121108860	20.1144	-3.49775	1.06662	-3.27928	0.00104072	0.0085401
CSRP1	359.253	1.32035	0.402677	3.27894	0.00104198	0.00854662
LOC421583	2.14932	-4.85906	1.4826	-3.2774	0.00104768	0.00858172
ZBTB20	335.791	-1.06555	0.325288	-3.2757	0.001054	0.0086258
IFIT5	1923.6	1.03893	0.3172	3.27533	0.0010554	0.00862947
LOC124417166	14.9297	-1.53468	0.4687	-3.27433	0.00105912	0.00865213
FRMD3	90.5038	1.16772	0.356782	3.27294	0.00106436	0.00867559
LOC121107546	129.893	1.38631	0.423597	3.2727	0.00106525	0.00867891
LOXL3	93.4183	2.20649	0.674279	3.27237	0.00106648	0.00868508
KCNK16	17.9889	2.69676	0.826387	3.26331	0.00110118	0.008912
RHBDL3	7.32235	-1.80983	0.554589	-3.26337	0.00110096	0.008912
CASS4	77.6308	-1.24088	0.380341	-3.26254	0.00110421	0.0089246
ALDH1A2	22.5296	1.78637	0.548	3.2598	0.00111491	0.0089952
LOC112532660	90.1416	-1.25027	0.383516	-3.26003	0.00111402	0.0089952
LOC121107496	10.4659	-1.49126	0.457917	-3.25662	0.00112748	0.00907657
SCD5	7.28801	-1.65835	0.510078	-3.25117	0.00114933	0.00923611
PHACTR1	9.06786	-1.76452	0.542837	-3.25055	0.0011518	0.00925191
PLP2	503.292	1.04106	0.320319	3.25008	0.00115374	0.00926338
LOC112532102	3.24152	-2.78255	0.8568	-3.24761	0.0011638	0.00932514
LOC112533014	9.29907	-1.61209	0.497145	-3.24269	0.00118406	0.00946108
CXCL13L3	6.51244	2.31039	0.712687	3.2418	0.00118778	0.00947833
LOC121107687	142.965	2.1314	0.657563	3.24137	0.00118959	0.00948861
P3H2	2.69037	4.70835	1.45275	3.241	0.00119112	0.0094967
LOC101750503	15.8018	-1.60811	0.49622	-3.24072	0.0011923	0.00950197
LOC124417558	10.5946	-1.44195	0.444993	-3.24038	0.00119371	0.0095038
DDEFL1	26.4792	1.58811	0.490213	3.23964	0.00119681	0.00951297
LOC101747667	2.11538	-3.13316	0.967324	-3.239	0.00119949	0.00953014
GRPR	4.20589	-2.64206	0.81627	-3.23674	0.00120903	0.00958503
LOC124417067	284.337	-1.61844	0.500132	-3.23603	0.00121206	0.0096008
LOC112532877	54.4291	-1.00805	0.311588	-3.2352	0.00121557	0.00962433
LOC121107184	2.23026	-4.24345	1.3121	-3.23408	0.00122033	0.00965371
ADGRL4	18.4571	2.75503	0.851981	3.23368	0.00122207	0.00965956
LOC107053809	22.5669	-1.48511	0.459266	-3.23366	0.00122213	0.00965956
TMEM121	1.73241	-4.65439	1.43972	-3.23284	0.00122567	0.00968329
ACTC1	3.29077	4.91405	1.52191	3.22888	0.00124277	0.00980147
LOC420716	5.64511	2.9504	0.914472	3.22634	0.00125382	0.00987583
KRT23	44.6177	2.32894	0.722491	3.22349	0.0012664	0.00994055
LOC112532182	2.34414	-4.02699	1.24925	-3.22354	0.00126619	0.00994055
LOC419112	7.93639	2.61645	0.812279	3.22113	0.00127688	0.0100099
AQP10	103.962	-2.80461	0.870965	-3.22012	0.00128138	0.0100409
CYGB	324.528	1.56008	0.48469	3.21872	0.00128766	0.0100814
LOX	56.6087	2.35736	0.732912	3.21643	0.00129794	0.0101477
GAL3ST1	6.27174	-1.74582	0.542881	-3.21584	0.00130064	0.0101613
LOC124418339	17.5041	-1.49503	0.465289	-3.21313	0.00131299	0.0102356
THBD	56.4418	2.10184	0.654808	3.20986	0.00132799	0.0103263
LOC107052149	7.18571	-2.19206	0.683003	-3.20945	0.00132989	0.0103323
LOC121106726	3.69615	3.22122	1.00535	3.20406	0.00135503	0.010494
TMEM72	2.72959	-3.0731	0.959689	-3.20219	0.00136389	0.0105425
LOC107051820	3.75838	-3.27279	1.0222	-3.20172	0.0013661	0.0105552
FAM179A	19.3081	-1.43773	0.449397	-3.19924	0.0013779	0.0106329
METTL11B	20.0654	-1.92454	0.602231	-3.19568	0.00139503	0.010748
LOC121108986	12.5912	-1.829	0.573629	-3.18847	0.00143027	0.0109582
HAS3	2.59738	-5.23453	1.64218	-3.18755	0.00143486	0.0109841
LOC112531347	15.673	3.57645	1.12234	3.18661	0.00143951	0.0110105
ROBO4	12.8835	2.74143	0.860371	3.18633	0.00144089	0.0110118
SOBP	13.3208	-2.39977	0.753361	-3.18542	0.00144544	0.0110327
LOC121108864	14.527	-2.18026	0.684649	-3.18449	0.00145007	0.0110594
TAS1R3	17.4109	-1.6806	0.528008	-3.18291	0.001458	0.0111127
CCDC13	8.52089	-1.52221	0.478579	-3.18069	0.00146925	0.0111631
HUNK	19.7796	-1.28453	0.403823	-3.18093	0.00146803	0.0111631
LOC422993	8458.27	1.44466	0.454245	3.18034	0.00147102	0.0111719
LOC107053674	19.4765	2.82875	0.88958	3.17987	0.00147341	0.0111854
LOC107051724	9.10073	-1.67143	0.525761	-3.17906	0.00147753	0.0112074
RNF2	21.3512	-1.24428	0.391387	-3.17914	0.00147711	0.0112074
TEX2L	32.6306	-1.13227	0.356422	-3.17678	0.00148919	0.0112912
LOC112532241	81.8019	-1.08272	0.340981	-3.17531	0.00149676	0.0113344
TENM1	11.9623	-1.77217	0.558326	-3.17407	0.00150319	0.0113784
LOC121110226	16.3636	-1.27126	0.400551	-3.17379	0.00150461	0.0113797
TMEM71	31.8033	-1.11536	0.351485	-3.17328	0.00150726	0.0113897
ANTXR2	281.354	1.06886	0.337021	3.1715	0.00151654	0.0114367
NEU4	14.4344	4.09592	1.29157	3.17128	0.00151771	0.0114408
ECEL1	2.92231	-3.77133	1.18977	-3.16979	0.00152547	0.0114946
CCNB3	413.214	1.07597	0.339547	3.16884	0.00153051	0.0115135
LOC112532685	2.15747	-3.32811	1.05051	-3.1681	0.00153441	0.011534
MIPOL1	19.4407	-1.25576	0.396429	-3.16768	0.00153658	0.0115424
LOC100857858	2036.34	1.23221	0.38914	3.16649	0.00154289	0.0115647
LOC121108251	7.01743	-1.6133	0.509544	-3.16616	0.00154465	0.0115647
RGS7	9.32406	-2.01649	0.636778	-3.16671	0.00154176	0.0115647
LOC121110835	5.85234	-1.58832	0.50256	-3.16046	0.0015752	0.0117384
LOC112533522	31.7484	-1.07448	0.340108	-3.15923	0.00158185	0.0117783
HIST1H111L	15.7638	1.62002	0.512858	3.15882	0.00158412	0.0117905
GC	44.3147	-1.12892	0.357447	-3.15829	0.00158697	0.011802
ADGRF5	68.8145	-1.24514	0.394349	-3.15745	0.00159156	0.0118288
ATCAY	3.47234	-3.09588	0.980806	-3.15646	0.00159695	0.0118288
LOC121108328	10.6148	-1.48751	0.471248	-3.15654	0.0015965	0.0118288
LOC121110778	4.31432	2.6831	0.850067	3.15634	0.00159761	0.0118288
MYO3B	4.37966	-2.86983	0.90911	-3.15675	0.00159539	0.0118288
PROCR	38.7962	1.89001	0.598704	3.15683	0.00159492	0.0118288
LOC121110309	4.3022	-3.0124	0.954749	-3.15518	0.00160401	0.0118611
DRD5	10.8662	-2.90237	0.920102	-3.1544	0.00160829	0.0118783
LOC418421	163.897	-1.53848	0.487858	-3.15354	0.00161304	0.0118961
RALY	141.049	-1.04778	0.332256	-3.15354	0.00161303	0.0118961
GRIK1	7.65366	-2.98524	0.946694	-3.15333	0.00161419	0.0118978
USH1G	28.9976	-1.38341	0.438733	-3.1532	0.00161494	0.0118985
LOC107054574	25.6984	-1.35008	0.428224	-3.15273	0.0016175	0.0119078
LOC112533252	11.3413	-1.74805	0.554518	-3.15238	0.00161945	0.0119088
LOC121113152	6.22358	-2.52697	0.801582	-3.15248	0.0016189	0.0119088
PBK	249.053	1.07413	0.340783	3.15195	0.00162186	0.0119207
ANXA10	3.52125	-2.48221	0.787575	-3.1517	0.0016232	0.0119257
CPNE7	32.2664	-1.42197	0.451194	-3.15157	0.00162397	0.0119265
AVP	1.9696	-5.64886	1.79297	-3.15057	0.00162953	0.0119578
LOC100859631	1.83399	3.9708	1.26043	3.15035	0.00163075	0.0119619
BF1	13563.1	1.10684	0.35174	3.14675	0.00165095	0.0120858
LOC107054916	23.2165	1.51356	0.481191	3.14543	0.00165841	0.0121223
VCP	2367.29	1.15694	0.367988	3.14396	0.00166678	0.0121633
LOC424014	202.452	1.7184	0.547007	3.14146	0.0016811	0.0122475
IL18R1	53.0816	-1.3479	0.429302	-3.13974	0.001691	0.0123
LOC416696	6.41995	-2.34933	0.748463	-3.13888	0.00169596	0.0123165
SLC22A13L	350.994	-1.21786	0.388608	-3.13389	0.00172506	0.012488
LOC107054806	31.33	-1.10114	0.351409	-3.13351	0.00172731	0.0124944
LOC121106464	18.0135	-2.20042	0.702514	-3.13221	0.00173495	0.0125349
MAP3K12	32.768	1.75508	0.560332	3.13221	0.00173497	0.0125349
SHE	67.2853	2.1122	0.674796	3.13013	0.00174729	0.012599
LOC112532804	3.8239	-3.70636	1.18415	-3.12997	0.00174822	0.0126007
NPW	8.17707	2.63067	0.840737	3.129	0.00175401	0.0126325
SH3BGR	70.9315	1.51468	0.484235	3.12798	0.00176014	0.0126667
GNG11	41.1513	1.60764	0.514512	3.12459	0.0017805	0.0127829
CERS4	59.8132	-2.03067	0.65003	-3.12396	0.00178434	0.0128054
LOC121113238	62.311	1.27542	0.408368	3.12321	0.00178889	0.012823
LOC121109046	10.2281	-2.39772	0.768293	-3.12084	0.00180336	0.0129064
GJB1	130.286	1.72702	0.553491	3.12024	0.00180702	0.0129275
LOC112531572	7.41632	-1.79983	0.577101	-3.11874	0.00181628	0.0129785
FADS6	33.6929	-1.08843	0.349167	-3.11723	0.00182557	0.0130398
LOC112531864	5.42605	-2.67661	0.859127	-3.1155	0.00183634	0.0131035
LGALS1A	141.757	1.7983	0.577272	3.11518	0.00183835	0.0131106
PPL	62.0297	-1.04491	0.335525	-3.11424	0.0018442	0.0131369
REM1	9.24559	3.17576	1.02054	3.11183	0.0018593	0.0132289
FRMPD4	7.24268	-2.48602	0.799265	-3.11039	0.00186841	0.0132809
LOC121111686	16.3786	-1.49255	0.47999	-3.10955	0.00187375	0.0132955
LOC107049145	15.8084	-2.14809	0.691756	-3.10527	0.00190103	0.0134368
LOC101748714	26.696	-1.16849	0.376327	-3.10497	0.00190297	0.0134453
ASIC2	11.1176	-1.64294	0.529194	-3.1046	0.00190536	0.013457
LOC107050997	8.39503	-2.18071	0.702844	-3.1027	0.00191767	0.0135073
LOC121113274	19.3786	-1.16101	0.374302	-3.10181	0.00192339	0.0135319
LGALS1B	40.284	1.43134	0.461528	3.1013	0.00192675	0.0135399
ABCA13	14.2726	-2.79787	0.902272	-3.10091	0.00192925	0.0135523
DOK6	40.6419	-1.1473	0.370553	-3.09617	0.00196036	0.0137286
ANXA2	9556.44	1.07997	0.348827	3.09602	0.00196138	0.0137304
NOL4L	3.91693	-2.73268	0.882703	-3.09581	0.00196278	0.0137318
CNTN1	19.5952	1.35233	0.437194	3.09321	0.00198007	0.01384
GRK7	13.3785	-1.46429	0.473481	-3.09261	0.00198403	0.0138571
LOC101748867	46.47	2.03427	0.657835	3.09237	0.00198567	0.0138632
LOC107053182	121.127	-1.07717	0.348561	-3.09034	0.0019993	0.0139477
GPLD1	16.954	-1.21401	0.392884	-3.08999	0.00200163	0.0139576
LOC124417973	3.05304	-3.27274	1.05917	-3.0899	0.00200225	0.0139576
MID2	16.5793	2.1215	0.686624	3.08975	0.00200324	0.0139592
LOC121110852	19.9072	-1.11025	0.359378	-3.08937	0.00200579	0.0139717
KLHL14	6.50951	-2.50835	0.812462	-3.08734	0.00201955	0.0140514
C4BPS	60.6351	-1.21264	0.392922	-3.08622	0.0020272	0.0140885
LOC124417813	17.5322	1.44406	0.467927	3.08608	0.00202817	0.0140899
SLC43A3	104.942	1.1809	0.382711	3.08562	0.00203129	0.0141061
LOC121109679	29.4642	-1.62037	0.525163	-3.08547	0.00203234	0.0141081
LOC101748968	2.00778	-5.16735	1.6755	-3.08407	0.0020419	0.0141583
KCNRG	12.5835	-1.43075	0.464184	-3.0823	0.00205411	0.0142268
TCHP	48.8572	1.05033	0.340752	3.08238	0.00205352	0.0142268
LOC107054435	6.56174	-2.03972	0.662287	-3.07982	0.00207127	0.0143239
LOC121108645	5.63336	-2.75783	0.895487	-3.0797	0.00207207	0.014324
LOC107053165	5.07549	-2.22437	0.722543	-3.07853	0.00208023	0.0143646
PSD3	52.7867	-1.28501	0.417537	-3.0776	0.00208672	0.0143979
THRSPB	3.71335	3.46409	1.12592	3.07668	0.00209317	0.014437
RIMKLB	46.745	-1.27278	0.413727	-3.07638	0.00209534	0.0144411
LOC430433	8.13085	1.4235	0.462977	3.07466	0.0021074	0.0145078
RASL12	10.2317	1.91564	0.623028	3.07472	0.00210699	0.0145078
SDC2	90.2071	1.94227	0.631755	3.0744	0.00210929	0.0145153
LOC124417811	54.1435	-1.07809	0.350976	-3.07168	0.0021286	0.0146206
LOC121113460	7.58652	-1.80752	0.588639	-3.07067	0.00213576	0.0146588
LOC121111820	6.11301	-2.55428	0.832545	-3.06804	0.0021547	0.0147499
SERTM1	12.5312	2.37412	0.773917	3.06767	0.00215736	0.0147626
LOC107051656	29.3172	-1.4564	0.474885	-3.06685	0.00216329	0.0147866
CD63	3819.26	1.01273	0.33031	3.06598	0.00216954	0.0148182
RAB30	276.125	1.30899	0.427003	3.06554	0.0021728	0.0148349
LOC121107628	9.76795	-1.69389	0.552584	-3.0654	0.00217381	0.0148362
NPAS3	14.0569	-1.66042	0.541697	-3.06523	0.00217505	0.0148391
BLB1	1501.13	1.10285	0.359821	3.06499	0.00217677	0.0148397
B3GNT3	1653.73	1.01671	0.331856	3.06371	0.00218608	0.0148866
LOC121106433	29.9665	1.94357	0.63461	3.06262	0.0021941	0.0149356
LOC101749104	18.6873	-1.8392	0.600594	-3.0623	0.00219641	0.0149457
LOC121106675	9.9409	-1.51796	0.495748	-3.06196	0.00219894	0.0149518
GALR1	2.28361	-4.12818	1.34856	-3.06117	0.00220475	0.0149801
LOC107051964	22.8118	-1.58624	0.518319	-3.06036	0.00221073	0.0150096
EPHA10	2.27477	-3.32051	1.08531	-3.05951	0.00221703	0.0150468
B4GALNT3	5.39375	3.13732	1.02586	3.05823	0.00222647	0.0150884
RUNDC3A	34.0374	1.27082	0.415539	3.05824	0.0022264	0.0150884
UCN3	142.887	-1.07234	0.350851	-3.05641	0.00224003	0.0151578
LOC107052613	6.26823	-2.36439	0.77366	-3.05611	0.00224229	0.0151626
IQCM	2.33485	-4.15539	1.36016	-3.05507	0.00225011	0.0152012
MRC2	239.137	2.27383	0.744317	3.05492	0.00225119	0.0152012
LOC124417792	6.68527	-1.5758	0.516444	-3.05125	0.00227891	0.0153469
ATF3	550.157	1.04712	0.343507	3.04832	0.00230125	0.0154658
LOC121107599	3.00159	-3.38953	1.11196	-3.04825	0.00230176	0.0154658
LHFPL1	46.2524	1.38656	0.455075	3.04688	0.00231226	0.01552
LOC101750739	16.3577	1.98732	0.652465	3.04587	0.00232011	0.0155612
LOC101747821	20.5343	2.03314	0.667562	3.04561	0.00232207	0.0155629
LOC124417159	23.5324	-1.25583	0.412386	-3.04527	0.00232474	0.01557
LOC121110711	32.3419	-1.41268	0.464351	-3.04227	0.00234804	0.0157081
GJA1	84.7102	1.93859	0.637611	3.0404	0.00236263	0.015771
LOC107053589	1.77422	-4.19553	1.38154	-3.03685	0.00239063	0.015923
LOC121111475	4.67516	-2.90443	0.95639	-3.03687	0.00239052	0.015923
MGP	391.603	2.11089	0.696148	3.03224	0.00242746	0.0161154
CUTAL	79.5872	-1.24696	0.411516	-3.03016	0.00244427	0.0161916
LOC121108278	5.84752	-3.17632	1.04911	-3.02763	0.00246479	0.0162779
PTH2R	56.8731	-1.02371	0.338111	-3.02772	0.00246405	0.0162779
RFTN2	38.1766	1.52058	0.502214	3.02774	0.00246389	0.0162779
LOC112532999	14.9981	-1.39921	0.462431	-3.02577	0.00248001	0.0163377
DYNC2H1	21.2992	-1.08333	0.35826	-3.02387	0.00249566	0.0163952
HIST2H3A	3.97275	2.40454	0.795466	3.02281	0.00250436	0.0164405
LOC121108959	4.66728	4.08203	1.35065	3.02226	0.00250895	0.0164528
CCK	429.158	-1.1154	0.36921	-3.02105	0.00251903	0.0165012
IMPG2	37.3618	-1.48531	0.491755	-3.02042	0.00252427	0.0165296
CAMK4	6.28632	-2.23331	0.739455	-3.02021	0.00252596	0.0165347
NBL1	247.789	1.60284	0.530844	3.01942	0.00253261	0.0165664
LOC121110557	3.65845	-2.30376	0.763023	-3.01925	0.00253398	0.0165694
PLXNB3	22.6708	-1.39012	0.4608	-3.01675	0.00255497	0.0166648
CPN2	7.9394	2.15618	0.715374	3.01406	0.00257778	0.0167865
H1F0	137.722	1.76601	0.585949	3.01393	0.00257884	0.0167865
LOC121111505	22.0575	-1.48797	0.493991	-3.01213	0.00259419	0.0168664
LOC121111953	2.65157	-3.42633	1.13755	-3.01201	0.0025952	0.016867
CPLX4	1.81929	-3.52597	1.17083	-3.01151	0.00259954	0.0168831
LOC107049793	31.4657	1.7506	0.581352	3.01126	0.00260167	0.0168909
NEK1	133.746	-1.01358	0.336624	-3.01103	0.00260366	0.0168979
ARHGEF4	1.91975	3.79007	1.25898	3.01044	0.00260872	0.0169139
CACNA2D1	38.3815	-1.30959	0.434998	-3.01057	0.00260761	0.0169139
CS	3124.84	1.01867	0.338615	3.00834	0.00262681	0.0170058
PINLYP	111.538	1.03335	0.344027	3.00368	0.00266733	0.0172314
G6PC2	8.34804	-1.26851	0.422642	-3.00138	0.00268758	0.01735
CCN2	60.0485	2.44502	0.81545	2.99836	0.00271434	0.0174856
LOC107054812	20.0467	-1.3277	0.442805	-2.99838	0.00271421	0.0174856
NRSN1	20.8175	-1.05754	0.35278	-2.99774	0.00271994	0.0175093
NPTXR	40.6199	-1.19976	0.40046	-2.99596	0.00273579	0.0175928
NALCN	6.71991	-1.62607	0.543261	-2.99316	0.00276101	0.0177174
SYBU	19.4295	-1.43607	0.479779	-2.99318	0.00276083	0.0177174
PPIC	73.2052	1.28718	0.430473	2.99016	0.00278828	0.017871
LOC112533090	6.65014	-1.95324	0.653382	-2.98943	0.00279501	0.0178987
PECAM1	527.484	-1.05392	0.353062	-2.98508	0.00283507	0.0181099
LOC121110494	5.33011	-1.99368	0.667917	-2.98492	0.00283652	0.0181128
CCDC60	10.7061	-1.85694	0.622212	-2.98442	0.0028412	0.01813
LOC101748384	3.18331	-2.66489	0.893133	-2.98376	0.00284731	0.01816
TMSB15B	2165.81	1.04093	0.348874	2.9837	0.0028479	0.01816
POSTN	29.7337	2.27405	0.762592	2.98201	0.00286366	0.0182379
LOC121110970	2.97392	-6.6383	2.22751	-2.98014	0.00288115	0.0183209
LIPG	1173.15	1.62243	0.544576	2.97925	0.0028895	0.0183548
MDGA1	2.78382	-3.27099	1.09937	-2.97533	0.00292677	0.0185399
MSX2	2.83554	-3.83491	1.28946	-2.97404	0.0029391	0.0185987
PLK1	340.043	1.04364	0.350914	2.97406	0.00293886	0.0185987
LOC121110502	6.35903	-2.48641	0.836304	-2.97309	0.00294817	0.0186431
LOC112531766	7.31616	-1.75702	0.591087	-2.97252	0.00295365	0.0186584
TNC	97.1507	2.4241	0.815537	2.9724	0.00295481	0.0186588
TMPRSS5	8.86712	-1.99102	0.670055	-2.97142	0.00296426	0.0186866
LOC421441	253.774	1.38725	0.466982	2.97068	0.00297141	0.0187188
CLEC3B	121.227	2.22315	0.749005	2.96813	0.00299617	0.0188487
CERCAM	38.5871	2.33023	0.785388	2.96698	0.00300738	0.0188932
NRXN3	6.94922	-2.4579	0.829322	-2.96374	0.00303921	0.0190538
VIP	5.30171	3.77916	1.27569	2.96244	0.00305214	0.0191283
DMGDH	7.26604	-1.77095	0.597919	-2.96185	0.00305792	0.0191579
LOC121108548	16.0607	-1.6436	0.554942	-2.96175	0.00305896	0.0191579
LOC107049257	151.035	1.38274	0.467085	2.96036	0.0030728	0.0192314
ZNF469	21.9954	-1.15655	0.390727	-2.95999	0.00307652	0.0192481
RFX4	7.90261	-1.58827	0.53685	-2.9585	0.00309138	0.0193277
LOC107055191	3.02854	-3.44196	1.16452	-2.9557	0.00311964	0.0194723
ZFHX4	17.6425	-1.69136	0.572415	-2.95478	0.00312889	0.0195088
PROS1	233.307	1.50497	0.509412	2.95432	0.0031336	0.0195248
STEAP3	130.429	1.17499	0.397707	2.95441	0.00313267	0.0195248
LOC124417173	30.8925	-1.05286	0.356682	-2.95181	0.0031592	0.019624
TMIGD2	218.623	1.05192	0.356407	2.95145	0.00316287	0.0196341
LOC107057076	3.04154	-2.72387	0.923098	-2.95079	0.00316961	0.0196552
TRIL	63.5812	2.01931	0.685188	2.94709	0.00320781	0.0198584
LDB3	4.26731	-2.35978	0.801048	-2.94586	0.00322054	0.0198993
MAB21L2	97.8903	1.99092	0.676297	2.94386	0.00324144	0.0200191
FAM167A	4.59195	-4.26393	1.44882	-2.94304	0.00325006	0.0200587
CARNS1	2.80034	2.74475	0.932744	2.94266	0.00325405	0.0200766
LOC124417769	4.86937	-1.89596	0.644512	-2.9417	0.00326412	0.0201151
OPN4-1	18.528	-1.36915	0.465625	-2.94046	0.00327722	0.0201649
TUBA3E	6.0125	-2.65951	0.905316	-2.93766	0.00330697	0.0203274
LOC101750420	10.8644	-1.99505	0.679177	-2.93745	0.0033092	0.0203343
VASN	43.1213	1.53239	0.521698	2.93731	0.00331074	0.0203369
LOC121109882	15.2008	-1.40072	0.476915	-2.93704	0.0033136	0.0203408
SYT16	15.8013	-1.09269	0.372311	-2.93488	0.0033368	0.0204547
CNGA1	1.71107	3.62567	1.23555	2.93445	0.00334138	0.0204632
ABHD4	715.978	1.02456	0.349224	2.93381	0.00334826	0.02048
HCN4	3.81843	-2.14859	0.732458	-2.93339	0.00335279	0.0204849
CKS2	47.7883	1.35721	0.462871	2.93215	0.00336622	0.0205458
NR0B1	6.11097	-2.16127	0.737118	-2.93206	0.00336726	0.0205458
RIMBP2	136.713	-1.16485	0.397313	-2.93182	0.00336985	0.0205478
LOC121113364	12.2303	-1.26456	0.431424	-2.93114	0.00337723	0.020586
LOC107049314	21.7177	-1.17037	0.399325	-2.93087	0.00338012	0.0205967
LOC107052170	10.3949	-1.8067	0.616678	-2.92973	0.00339252	0.0206585
COL9A1	1.52522	-4.01108	1.37008	-2.92762	0.0034157	0.0207857
TMEM150B	65.7584	1.52451	0.520786	2.92732	0.00341895	0.0207986
LOC124417424	2.10833	4.37861	1.49592	2.92704	0.0034221	0.0208108
ENG	208.072	1.95061	0.666633	2.92607	0.00343278	0.020848
P2RY6	26.1585	1.32888	0.454272	2.92531	0.00344117	0.020885
TACR1	7.85722	2.76575	0.946512	2.92205	0.00347738	0.0210279
OVOB	9.63237	-1.76277	0.603824	-2.91934	0.00350775	0.0211694
HGD	3.28937	-2.77358	0.950245	-2.91881	0.00351373	0.0211845
LOC121111428	26.2942	1.01441	0.347565	2.91862	0.0035158	0.02119
NRAP	9.1109	-1.83661	0.62947	-2.91771	0.00352615	0.0212383
LOC121110376	5.09688	2.88405	0.988518	2.91755	0.00352796	0.0212422
EFEMP1	162.89	2.14013	0.734173	2.91502	0.00355668	0.021394
CRISP2	4.49094	-2.49591	0.856393	-2.91444	0.00356324	0.0214052
LOC107052984	477.888	-1.01849	0.349481	-2.91429	0.00356496	0.0214085
LOC121109002	4.82296	-2.38847	0.819944	-2.91297	0.00358013	0.0214855
LAMP1	7361.59	1.00627	0.345524	2.91229	0.00358789	0.021525
DISP2	12.8925	-1.35594	0.465627	-2.91207	0.00359046	0.0215333
LOC100857694	19.0734	-1.30968	0.450459	-2.90743	0.00364414	0.0217765
SERPINB1	1799.61	1.05077	0.361403	2.90747	0.00364361	0.0217765
LOC121111519	26.7358	-1.81698	0.6255	-2.90485	0.00367433	0.0219354
LOC101749253	2.94928	-2.92342	1.00651	-2.9045	0.0036784	0.021947
FOXL2	2.80647	2.6215	0.902796	2.90376	0.00368714	0.0219759
LOC121107540	825.474	-1.05706	0.364168	-2.90267	0.00370001	0.0220239
LOC101748935	9.88426	-2.21906	0.764609	-2.90221	0.00370535	0.0220484
SLC22A13	70.9799	-1.37728	0.474866	-2.90036	0.00372732	0.0221453
NKX6-3	2.26523	-3.46233	1.19396	-2.89988	0.00373304	0.0221555
PKHD1	11.1267	-2.64852	0.913276	-2.90002	0.0037314	0.0221555
FZD3	19.2772	-1.24461	0.429432	-2.89827	0.00375224	0.0222477
LOC101747286	15.0403	1.09987	0.379545	2.89785	0.00375726	0.0222678
LOC107055194	5.90835	-2.00353	0.6914	-2.89779	0.00375807	0.0222678
LOC121106874	1.42781	3.53604	1.22036	2.89753	0.00376116	0.0222789
LIPH	14.4008	-1.27501	0.44024	-2.89616	0.00377762	0.0223691
MAZ	155.079	1.09449	0.377937	2.89596	0.00377997	0.0223757
LOC107054541	32.6324	-1.52893	0.528033	-2.89551	0.00378541	0.0224007
SEMA6A	28.6355	-2.09371	0.723175	-2.89516	0.0037896	0.0224077
LOC112532538	13.7236	-1.86547	0.64474	-2.89336	0.0038114	0.0224816
MMR1L4	21.6849	1.9112	0.660784	2.89232	0.00382413	0.0225203
EXTL1	137.968	1.00489	0.347505	2.89172	0.00383133	0.0225554
LOC107051945	3.2808	-3.51806	1.21742	-2.88977	0.00385522	0.0226814
LOC121110211	3.69696	3.43664	1.18967	2.88873	0.00386804	0.0227422
LOC101747497	12.0345	-1.39641	0.483701	-2.88692	0.00389029	0.0228216
LOC419250	8.92558	-1.75635	0.608466	-2.88652	0.00389532	0.0228437
VRK2	330.48	-1.16824	0.404803	-2.88594	0.00390242	0.0228706
GEMIN7	24.1309	1.10475	0.38296	2.88477	0.00391698	0.0229412
LOC121106723	6.19492	-1.9032	0.65998	-2.88372	0.00393003	0.0230103
CSMD3	3.10443	-6.31794	2.19157	-2.88283	0.00394119	0.0230534
LOC101748577	47.9766	1.05031	0.364374	2.88251	0.0039452	0.0230621
KRT7	28216.9	1.01734	0.35299	2.88206	0.0039509	0.0230659
LOC124418401	7.65205	-2.03372	0.705582	-2.88232	0.00394754	0.0230659
ANGPTL6	56668.5	1.27903	0.443956	2.88099	0.00396426	0.0231291
SLITRK6	38.4428	2.02253	0.702188	2.88032	0.00397269	0.0231487
LOC124417289	47.7933	-1.10106	0.382392	-2.8794	0.00398438	0.023202
ACPP	4.29552	-2.91848	1.01414	-2.8778	0.00400456	0.0232972
SYT4	6.23018	-2.64789	0.920673	-2.87604	0.00402699	0.0233683
IL17F	12.5755	-1.49105	0.518458	-2.87593	0.00402838	0.0233687
TMEM178B	2.83056	-3.77946	1.31456	-2.87507	0.00403935	0.0234175
CLSTN2	9.7552	-1.33523	0.464439	-2.87493	0.00404111	0.0234202
WLS	130.324	1.22255	0.425393	2.87392	0.00405408	0.0234879
LOC112532705	23.4795	-1.15816	0.403046	-2.87353	0.00405918	0.0234951
HAPLN2	102.494	-1.02748	0.357758	-2.872	0.00407877	0.0235711
EVI2A	26.6491	-1.45385	0.506385	-2.87103	0.00409132	0.0236212
ADAM32L2	16.0977	2.26026	0.787732	2.86932	0.00411356	0.0237271
LOC431653	22.1235	-1.08568	0.378655	-2.86721	0.00414108	0.0238331
PGF	84.0254	1.11	0.38719	2.86681	0.00414633	0.0238558
LOC415312	3.00415	3.25435	1.13587	2.86508	0.00416909	0.0239565
FSTL3	50.8724	2.06399	0.720767	2.8636	0.00418858	0.0240458
IL17A	4.59737	-3.0472	1.0642	-2.86338	0.00419145	0.0240547
LOC112530664	8.00922	-3.38069	1.18113	-2.86224	0.00420659	0.0241189
LOC107054405	5.49492	-1.8401	0.643089	-2.86135	0.00421835	0.0241725
LOC107050303	2.6162	3.10126	1.08404	2.86085	0.00422504	0.0242018
LOC121110463	15.8543	-1.42716	0.499005	-2.86002	0.00423616	0.0242503
PPDPF	250.215	1.19093	0.416436	2.85981	0.00423895	0.0242587
LOC100857280	90.8747	-2.16255	0.756302	-2.85938	0.00424475	0.0242766
ITGA8	55.0586	2.17009	0.759251	2.8582	0.00426051	0.0243454
CTSE	35.9577	-1.81917	0.636792	-2.85678	0.00427962	0.0244224
LOC101751902	1.52545	3.51196	1.22931	2.85685	0.00427868	0.0244224
CKAP2	143.173	1.17452	0.411179	2.85647	0.0042838	0.0244387
LOC121107581	11.2459	2.88494	1.01045	2.8551	0.00430234	0.0245215
DNAH9	8.67721	-1.58982	0.557164	-2.85342	0.00432513	0.0246206
B2M	31085.1	1.20183	0.421752	2.84962	0.00437711	0.024839
ITGB3	60.4483	1.58315	0.555832	2.84824	0.00439612	0.0248927
VEGFRKDRL	253.951	2.01393	0.707076	2.84826	0.00439592	0.0248927
VOPP1	8.83428	-2.03241	0.713503	-2.84849	0.00439273	0.0248927
NGB	17.2935	-1.47294	0.517316	-2.84728	0.00440947	0.0249528
LOC107054563	5.83967	2.7731	0.974188	2.84657	0.00441926	0.0250004
LOC107053392	21.8506	-1.05457	0.370659	-2.84511	0.00443956	0.0250954
SBSPON	4.61043	2.86021	1.00544	2.84473	0.00444484	0.0251063
SLC35D2	21.4976	-1.06536	0.374534	-2.84451	0.00444804	0.0251166
CAPS2	4.02583	-2.20545	0.775697	-2.84318	0.00446652	0.0251664
SLC18A1	49.0993	-1.02736	0.361518	-2.84179	0.00448615	0.0252536
AMPH	2.14769	-3.70015	1.30266	-2.84045	0.00450499	0.0253519
CD180	3.73843	3.09516	1.09016	2.83918	0.00452302	0.0254377
LOC107051667	7.14506	-1.64258	0.578721	-2.83829	0.00453557	0.0254925
C20orf85	21.4206	-1.17325	0.413382	-2.83816	0.00453741	0.025495
MSMB	167.335	-2.81647	0.99261	-2.83743	0.00454779	0.0255454
LECT1	6.17651	-2.5081	0.884091	-2.83692	0.00455511	0.0255708
LOC107054628	10.1449	-1.53879	0.542835	-2.83473	0.00458645	0.0256852
LOC121110244	1.80126	3.2589	1.14953	2.83498	0.00458284	0.0256852
LOC107054531	36.7417	-1.06349	0.375578	-2.8316	0.00463158	0.0259204
LOC112531773	4.70894	-2.41062	0.851659	-2.8305	0.00464753	0.0259865
SERPINB6	2078.25	1.11553	0.394284	2.82925	0.00466572	0.0260715
LOC121111618	2.89758	-3.69322	1.30553	-2.8289	0.0046709	0.0260924
LOC107055756	8.44865	-1.39464	0.493088	-2.82838	0.00467846	0.0261078
TRPC7	5.81143	-2.02844	0.717367	-2.82762	0.00468959	0.0261568
ADAMTS2	68.8372	1.54751	0.547454	2.82673	0.00470257	0.0262131
DUSP26	4.96965	2.70979	0.958699	2.82653	0.00470554	0.0262217
PI16	52.6058	-1.14252	0.404357	-2.82553	0.0047203	0.0262959
TSSK3	2.82023	2.70388	0.957044	2.82524	0.00472458	0.0263037
LOC121111420	23.6515	2.05073	0.725972	2.8248	0.00473095	0.0263312
WTIP	15.16	-2.04196	0.723009	-2.82426	0.00473905	0.0263602
LOC124417794	14.8602	-2.14088	0.758808	-2.82138	0.00478178	0.0265574
LOC107052903	1.7918	4.1927	1.48621	2.82106	0.0047865	0.0265755
LOC121110072	9.17097	-1.81095	0.641988	-2.82085	0.00478962	0.0265847
LOC121106646	8.86046	-2.23758	0.793721	-2.8191	0.00481591	0.026682
CCDC71	44.0678	-1.08822	0.386079	-2.81864	0.00482276	0.0267118
TMEM174	1.67622	-3.63333	1.28922	-2.81824	0.00482875	0.0267125
LOC121108610	5.6285	-1.44627	0.514554	-2.81072	0.00494302	0.0272538
SCN4B	20.1614	1.58496	0.564587	2.80729	0.00499607	0.0274882
SSPN	21.7983	2.61497	0.931474	2.80735	0.00499514	0.0274882
LOC396380	23.0147	-1.19508	0.425835	-2.80644	0.00500923	0.0275523
LOC121111178	12.4833	-1.09234	0.389374	-2.80538	0.00502575	0.0275892
ARAP3	101.072	1.64947	0.5883	2.80379	0.00505059	0.0276548
FXYD2	20.9059	-1.06056	0.378409	-2.80268	0.00506806	0.0277326
SLC6A13	8.31658	1.9278	0.687862	2.80259	0.00506937	0.0277326
C8orf22	171.435	-2.10772	0.752985	-2.79915	0.00512377	0.0279967
LOC101752070	5.86044	-2.15953	0.771905	-2.79767	0.00514733	0.0281169
HIST1H103	22.2328	1.49712	0.53533	2.79663	0.00516387	0.0281652
LOC107051761	5.02329	-2.5765	0.921529	-2.79589	0.00517565	0.028221
FAM221A	5.90554	-1.82063	0.651655	-2.79386	0.00520829	0.028382
LOC107053556	13.4025	-1.15053	0.412028	-2.79235	0.00523263	0.0284976
LOC107053120	2.63855	-6.33541	2.26928	-2.79181	0.00524138	0.0285197
SSTR2	15.9698	-1.42449	0.510262	-2.79169	0.00524339	0.0285222
HADHA	4403.86	1.04601	0.374842	2.79054	0.00526199	0.0285978
TFPI	36.334	1.64432	0.58939	2.78987	0.00527295	0.0286318
LOC107055163	8.26722	-5.42451	1.94554	-2.78818	0.00530047	0.0287342
ANXA1	58.8383	1.66024	0.595714	2.78697	0.00532028	0.0288113
KLHL32	6.62268	-2.09859	0.753074	-2.7867	0.00532471	0.0288185
PTGS2	146.598	-1.21852	0.437427	-2.78565	0.00534198	0.0289034
LOC121111336	6.65795	-1.55821	0.559465	-2.78517	0.00534996	0.0289294
LOC121110584	1.38502	-5.2813	1.89701	-2.78402	0.00536899	0.0290151
LOC112530233	9.51692	-1.49778	0.538054	-2.7837	0.00537433	0.0290268
CCDC88A	94.8099	-1.07597	0.386668	-2.78267	0.0053913	0.0290677
UPK3BL	1.52975	4.04599	1.454	2.78266	0.00539146	0.0290677
MURC	6.57213	2.77864	0.999068	2.78123	0.00541528	0.029153
LOC107054953	3.38744	-2.24672	0.807912	-2.7809	0.0054208	0.0291599
STON2	233.877	1.13572	0.408428	2.78071	0.00542402	0.0291657
VGLL2	6.20165	-2.64678	0.951909	-2.7805	0.00542749	0.0291758
BEND2	29.4258	-1.01495	0.365093	-2.77997	0.00543642	0.029198
ACMSD	35.2808	-1.07257	0.385982	-2.7788	0.00545605	0.0292603
LOC101747522	1.90571	3.03635	1.0931	2.77775	0.00547364	0.0293374
LOC101747789	15.2377	1.20399	0.433592	2.77679	0.00548995	0.0293989
COL23A1	49.4719	-1.05025	0.378275	-2.77642	0.00549617	0.0294236
LOC101751749	69.1993	1.29197	0.465413	2.77597	0.00550367	0.0294551
GRIN1	4.46455	-5.36899	1.93424	-2.77576	0.00550733	0.0294606
V-BG	1.3535	-3.13754	1.13039	-2.77562	0.00550965	0.0294606
USP28	134.872	-1.02657	0.369956	-2.77485	0.00552272	0.0295052
LOC101747932	4.61486	3.28038	1.1827	2.77365	0.00554321	0.0295713
PPP1R1A	26.8392	-1.85735	0.669691	-2.77344	0.00554676	0.0295793
LOC124417199	1.90184	2.84832	1.02718	2.77295	0.005555	0.029591
TGFBR2L	22.118	1.83243	0.660905	2.7726	0.00556099	0.0296142
SULT2B1	33.3432	-1.12331	0.405205	-2.7722	0.00556788	0.0296337
LOC107053945	27.2434	-1.21658	0.43899	-2.77132	0.005583	0.0296795
LOC121107194	1.50917	-4.38064	1.58148	-2.76997	0.00560616	0.0297507
LOC124418322	1.7697	-3.33537	1.20419	-2.7698	0.00560902	0.0297544
P2RY14	2.62293	3.22638	1.16487	2.76974	0.00561013	0.0297544
GYG2	10.2141	1.94567	0.702706	2.76883	0.00562583	0.0298203
LOC112531922	3.1074	-2.77917	1.0038	-2.76866	0.00562879	0.0298274
LOC124417313	10.9652	-1.5946	0.576038	-2.76823	0.00563625	0.0298547
PEX11A	416.633	1.29113	0.466759	2.76617	0.00567192	0.0300036
RAG1	3.78727	-3.64608	1.31819	-2.76597	0.00567536	0.0300044
C4orf17	6.07024	-2.4064	0.870876	-2.7632	0.00572383	0.0302352
UPK3A	3.32125	-4.74924	1.71875	-2.76319	0.00572398	0.0302352
FRMD6	47.7862	1.89106	0.684516	2.76263	0.00573384	0.0302523
MAT2L	43.4072	-1.13241	0.409893	-2.7627	0.00573249	0.0302523
LOC107053916	13.4995	-1.44773	0.524067	-2.7625	0.00573611	0.0302555
LOC121107053	3.92668	-2.59732	0.940367	-2.76203	0.00574436	0.0302902
LOC112531945	42.3867	-1.2469	0.451504	-2.76165	0.00575103	0.0302992
RBP5	132.584	1.55845	0.564597	2.76028	0.00577522	0.0303827
LOC107054200	54.6717	-1.02827	0.372596	-2.75976	0.00578446	0.0304101
NAA38	21.6697	1.12355	0.407161	2.75946	0.00578964	0.0304235
LOC121109978	3.45888	-2.57984	0.935148	-2.75875	0.00580231	0.0304675
MORN5	1.53456	-4.76251	1.72627	-2.75885	0.00580048	0.0304675
LOC121107890	4.99018	-2.20349	0.798928	-2.75806	0.00581459	0.0305107
PEX5L	3.0291	-2.70847	0.982113	-2.7578	0.00581926	0.0305177
CTSV	201.252	1.04709	0.3797	2.75768	0.00582137	0.0305199
AOX2	4.35142	-2.55159	0.925711	-2.75636	0.00584492	0.0305995
LOC770271	16.4542	-1.34937	0.489539	-2.75641	0.00584401	0.0305995
LOC107052867	5.89099	-1.90947	0.692931	-2.75565	0.00585764	0.0306573
DLL4	863.977	1.03948	0.377261	2.75533	0.00586331	0.0306606
FAM110B	3.2205	2.77574	1.00814	2.75333	0.00589919	0.0308217
DGKB	4.25475	-3.9508	1.43521	-2.75277	0.00590939	0.0308485
FOXF1	61.9474	1.89607	0.68929	2.75076	0.00594576	0.0310029
FBXO40	15.5536	-1.05685	0.384416	-2.74923	0.00597356	0.0311123
ESAM	58.7599	1.57369	0.572456	2.74901	0.00597759	0.0311155
TRAIP	218.248	1.20693	0.43991	2.74359	0.00607716	0.0315349
CCNA1	29.2033	-1.28318	0.467922	-2.7423	0.00610112	0.0316257
CD34	64.3836	1.90487	0.694675	2.74211	0.00610463	0.0316325
ART1L1	144.221	2.11416	0.771267	2.74115	0.00612239	0.0317045
LOC121109929	4.65395	-2.10386	0.767578	-2.7409	0.00612709	0.0317045
DLK2	7.16943	-1.85231	0.67599	-2.74014	0.00614131	0.0317366
LOC121111688	45.8657	-1.07821	0.393494	-2.7401	0.00614213	0.0317366
LTK	30.816	-1.20314	0.439187	-2.73947	0.0061538	0.0317789
PLVAP	1040.6	1.38886	0.507144	2.7386	0.00617015	0.0318364
LOC112531491	2.80405	-3.53116	1.28985	-2.73765	0.00618793	0.0319011
LOC101749067	4.88372	-4.61776	1.68804	-2.73557	0.0062272	0.0320566
CDH11	70.851	1.96112	0.717051	2.73498	0.00623847	0.0320891
NDNF	33.3449	-1.44136	0.527046	-2.73479	0.00624195	0.0320979
LOC101748847	2.2742	-2.55711	0.935162	-2.7344	0.00624939	0.0321271
PPEF1	18.4555	-1.33061	0.486815	-2.7333	0.00627038	0.0322169
GPR182	6.06745	2.43508	0.891033	2.73287	0.00627849	0.0322467
LNX1	59.3913	-1.04239	0.381461	-2.73262	0.00628321	0.0322556
PSRC1	145.315	1.04617	0.382957	2.73182	0.00629851	0.0323069
PLA2G2E	11340.5	1.59256	0.583005	2.73164	0.00630197	0.0323155
LOC121108990	88.8698	1.19759	0.438873	2.72879	0.00635679	0.0325235
LOC121111024	6.85801	1.69692	0.622135	2.72758	0.0063801	0.0326044
LOC101749926	40.4716	-1.65805	0.60846	-2.72499	0.00643038	0.0327897
LOC101748060	11.8857	-1.23151	0.452027	-2.72442	0.0064414	0.0328276
CYP2J24P	18.3784	-1.12048	0.411329	-2.72406	0.00644855	0.0328548
LOC107052855	10.9644	-1.1762	0.431811	-2.72387	0.0064521	0.0328637
LOC101750517	1.4111	-3.70129	1.35905	-2.72344	0.00646056	0.0328885
HSD3B7	75.3648	-2.28607	0.839501	-2.72313	0.00646669	0.0329048
LOC101750809	9.25014	-1.43816	0.528304	-2.72223	0.00648436	0.0329545
ARF5	34.6893	1.18971	0.43709	2.72189	0.00649098	0.032979
LOC107050939	14.0539	-7.24028	2.66128	-2.7206	0.00651641	0.0330622
EMX2	1.95256	-5.77729	2.12397	-2.72005	0.00652719	0.0331076
LOC101751220	6.95952	-2.13164	0.783856	-2.71942	0.00653957	0.033152
FSTL4	114.736	-1.67673	0.617068	-2.71725	0.00658259	0.0333238
LOC100859910	62.2649	-1.44391	0.531439	-2.71699	0.00658796	0.0333325
HOXA3	17.9399	-2.18689	0.806212	-2.71255	0.00667675	0.0336887
PKD1L2	4.24834	-2.21991	0.818387	-2.71255	0.00667682	0.0336887
CCDC175	2.11465	-2.74734	1.01376	-2.71004	0.00672754	0.0338884
CDH5	77.4042	2.09776	0.774183	2.70964	0.00673557	0.0339101
LOC107053730	3.93036	-2.45936	0.908206	-2.70793	0.00677048	0.0340671
C1orf100	3.11221	-2.3397	0.864079	-2.70773	0.00677444	0.0340776
DDR2	115.094	-1.06479	0.393294	-2.70736	0.00678216	0.034107
LOC107057170	49.453	2.02296	0.747412	2.70663	0.00679707	0.0341726
LOC121106473	5.09649	2.2251	0.822368	2.70572	0.0068157	0.0342474
MAD2L2	21.7409	-1.18935	0.439617	-2.70543	0.00682163	0.0342678
LOC428525	25.255	-1.05377	0.389622	-2.70458	0.00683903	0.0343318
LOC121113188	19.3754	-1.61804	0.598406	-2.70392	0.00685259	0.034376
SLC2A12	1.09099	3.25419	1.20388	2.70309	0.00686982	0.0344245
LPAR4	27.0383	1.91029	0.707041	2.7018	0.00689644	0.0345064
MAGI2	6.32858	-2.00388	0.741751	-2.70155	0.00690174	0.0345142
DYSF	165.488	1.4387	0.532689	2.70082	0.00691688	0.034556
HORMAD2	9.52767	-1.51657	0.561659	-2.70016	0.00693059	0.0345771
LOC101749311	2.71352	-3.10487	1.1502	-2.69941	0.00694632	0.0346098
LOC101751545	46.2377	-1.17977	0.437005	-2.69968	0.00694056	0.0346098
PCDH7	3.2985	3.80258	1.40899	2.6988	0.00695902	0.0346433
LOC124417918	12.4088	-1.21921	0.452304	-2.69555	0.00702731	0.0348951
MAB21L3	79.4711	-1.03615	0.384575	-2.69426	0.00705443	0.0349846
SLC11A1	86.7168	1.16924	0.434131	2.6933	0.00707492	0.0350767
LOC112532652	2.49699	-2.77524	1.03089	-2.69207	0.00710094	0.0351675
IGFBP7	523.082	1.68261	0.625091	2.69178	0.00710715	0.0351887
OTOGL	6.37607	-2.48403	0.922999	-2.69125	0.00711838	0.0352252
TMEM74	2.76878	2.96605	1.10231	2.69075	0.00712906	0.0352494
LOC424300	1.76853	-4.28477	1.59311	-2.68956	0.00715459	0.0353468
FAM151B	17.4677	-1.13142	0.420895	-2.68814	0.00718517	0.0354787
LOC107053464	3.3509	-3.9961	1.48664	-2.688	0.00718817	0.0354802
APOLD1	9.94039	2.36434	0.880268	2.68593	0.00723283	0.0356562
LOC121107910	2.11454	3.68296	1.37137	2.68559	0.00724009	0.0356727
MMP13	17.7454	2.7076	1.00828	2.68537	0.00724503	0.0356874
LOC112533408	4.62995	-2.30696	0.859192	-2.68504	0.00725215	0.0357032
GRID1	3.28208	-2.93115	1.09262	-2.68267	0.00730362	0.035933
KREMEN1	10.4556	-1.42379	0.53095	-2.6816	0.00732717	0.0360154
LOC101751546	7.57071	-1.68039	0.626626	-2.68165	0.0073261	0.0360154
LOC112533410	61.7776	1.86416	0.695169	2.68159	0.0073274	0.0360154
LOC112533490	2.29237	-2.54249	0.948211	-2.68136	0.00733245	0.0360305
SLC4A11	9.22722	-1.62502	0.606684	-2.67852	0.00739472	0.0362
FOS	983.983	1.0023	0.374402	2.67707	0.00742701	0.0363191
LOC112533269	1.89678	-2.72359	1.01784	-2.67585	0.00745405	0.0364026
LOC121107453	13.0685	-1.36493	0.510428	-2.67408	0.00749349	0.0365756
LOC101750929	7.08529	-1.80102	0.673627	-2.67361	0.00750386	0.0366066
MEX3A	28.1924	-2.05634	0.769368	-2.67276	0.00752296	0.0366646
LOC121108245	146.695	1.74782	0.654046	2.67232	0.00753287	0.0366893
KDR	56.8746	1.86075	0.696792	2.67046	0.00757485	0.0368616
KSR2	1.96994	-3.88348	1.45431	-2.67033	0.00757761	0.0368616
LOC107054592	6.66917	-1.78709	0.669248	-2.6703	0.00757833	0.0368616
FAM184A	8.40636	-1.5649	0.586261	-2.66928	0.00760133	0.0369046
LOC107052484	11.0703	-1.65901	0.621717	-2.66843	0.00762069	0.0369789
GP9	1.96036	3.29663	1.23589	2.6674	0.00764397	0.0370721
ARL13A	44.7039	-1.23167	0.461806	-2.66707	0.00765168	0.0370997
NYAP2	2.67063	-2.22435	0.834372	-2.6659	0.00767824	0.0371791
ARNT2	12.4901	1.28059	0.480378	2.66579	0.00768066	0.0371809
KCNT1	13.0008	-1.22929	0.461327	-2.66468	0.00770624	0.0372257
CAMK2A	2.44755	-2.81936	1.05823	-2.66423	0.00771649	0.0372556
ADAMTS1	54.9417	1.62962	0.611739	2.66392	0.00772357	0.03727
KLKB1	29.3909	-1.33601	0.502003	-2.66135	0.00778282	0.0374964
CHRM2	1.96758	-4.11836	1.5481	-2.66027	0.0078077	0.0375749
STAB1	345.254	1.3266	0.498653	2.66038	0.00780532	0.0375749
PRR16	2.13389	3.57806	1.34519	2.65988	0.00781676	0.0376004
EDN3	32.9832	1.55343	0.584182	2.65915	0.0078338	0.0376425
PLG	5.47871	-1.86058	0.699868	-2.65847	0.00784975	0.0376932
LOC107055079	19.252	-1.12216	0.422298	-2.65727	0.00787772	0.0377642
TAS2R7	4.79033	-1.70107	0.640298	-2.65668	0.00789133	0.0378195
LOC101751245	8.96196	2.26592	0.853088	2.65613	0.00790423	0.0378515
COL25A1	9.81112	-1.73257	0.652381	-2.65577	0.00791285	0.0378829
LOC121106769	12.7698	-1.584	0.596542	-2.6553	0.00792371	0.0378852
LOC107051607	9.00675	-1.31673	0.496163	-2.65382	0.00795854	0.0380218
LOC107055338	4.66869	-1.6625	0.626453	-2.65383	0.00795844	0.0380218
ZFP2	57.3728	-1.32728	0.5003	-2.65297	0.00797877	0.0380985
LOC124417314	11.2482	-1.75436	0.661342	-2.65273	0.00798434	0.0381152
PCDHGC3	10.5492	2.34609	0.884705	2.65184	0.00800554	0.0381764
LOC121110999	16.8948	-1.26577	0.477502	-2.65081	0.00802979	0.038256
LOC100857473	8.4777	-1.51334	0.571017	-2.65025	0.00804317	0.0382858
GPNMB	1.88429	3.62402	1.36775	2.64962	0.00805816	0.0383372
LOC121111181	3.51402	-2.53415	0.956394	-2.64969	0.00805647	0.0383372
LOC107049176	5.16792	2.14191	0.808961	2.64773	0.00810343	0.0385224
LGI2	16.8419	-1.54222	0.582896	-2.64578	0.00815022	0.0386899
LOC112533451	2.3355	-3.76382	1.42263	-2.64567	0.0081529	0.0386899
MIR1555	3.95834	-2.251	0.851578	-2.64332	0.00820971	0.038906
HABP2	3.11748	-2.94849	1.11581	-2.64248	0.0082302	0.0389901
LOC112531631	21.5788	-1.42795	0.540397	-2.64241	0.00823195	0.0389901
LOC419333	23.8058	-1.6634	0.629519	-2.64233	0.00823386	0.0389901
SLC6A12	3.17614	-2.22744	0.843571	-2.64049	0.00827874	0.0391722
LOC107053349	2.29704	-3.09756	1.17346	-2.63968	0.00829848	0.0392351
LOC121106945	7.88853	-2.30932	0.874839	-2.63971	0.00829777	0.0392351
PCSK4	164.389	-1.1161	0.422974	-2.6387	0.00832242	0.0393177
KLF2	163.479	1.1428	0.43357	2.6358	0.00839394	0.0395941
LOC420807	99.7866	-1.19524	0.453654	-2.63469	0.00842142	0.0397134
LOC107054722	11.1939	-1.58005	0.599795	-2.63431	0.00843084	0.0397348
LOC107054744	9.52742	-1.64409	0.624312	-2.63344	0.00845246	0.0398186
CPQ	11.1444	1.4218	0.540062	2.63267	0.00847175	0.0398992
CELA1	22.7816	-1.22735	0.466376	-2.63167	0.00849674	0.0399963
LOC101749477	1.40867	-4.45758	1.69404	-2.63133	0.00850502	0.0400249
ARHGAP6	40.9157	-1.07731	0.409543	-2.63052	0.00852545	0.0400832
HEY1	35.213	1.65613	0.629947	2.629	0.00856352	0.0402321
DNAH12	26.6619	-1.42159	0.540829	-2.62855	0.00857503	0.0402506
LOC112530509	13.8628	-1.30763	0.497504	-2.62837	0.00857944	0.0402609
CAV2	22.1856	1.81567	0.690938	2.62784	0.00859288	0.0403136
LOC121113489	2.20957	-2.78245	1.05936	-2.62653	0.00862604	0.0404073
LOC124417235	12.1202	-1.16024	0.442071	-2.62456	0.00867605	0.0406099
DSC1	97.451	1.41529	0.539734	2.6222	0.00873629	0.0408709
LOC101751371	20.3452	-1.2474	0.4758	-2.62168	0.00874979	0.0409131
LOC101748607	13.4937	-1.34644	0.514045	-2.6193	0.00881101	0.0411571
AFAP1L1	32.6537	1.90832	0.72863	2.61905	0.00881757	0.0411772
LHX1	2.775	-2.66485	1.01755	-2.6189	0.00882143	0.0411847
LOC121111203	1.91714	-5.17915	1.97789	-2.61852	0.00883126	0.0412095
VCAN	17.9093	3.56576	1.3641	2.614	0.00894897	0.0415992
LOC107052075	6.30822	-2.87633	1.10073	-2.6131	0.00897247	0.0416767
TP63	4.73592	-2.35746	0.902506	-2.61213	0.00899811	0.0417745
COPRS	13.7581	-1.25711	0.481567	-2.61046	0.00904216	0.041915
LOC107053617	1.81648	-2.98087	1.14217	-2.60982	0.00905887	0.0419588
SOUL	2.51774	-2.24648	0.860813	-2.60972	0.00906153	0.0419588
LOC107053297	5.4161	-2.00151	0.767028	-2.60943	0.00906922	0.0419765
LOC107053383	4.98477	-1.63179	0.62543	-2.60907	0.00907896	0.0419979
LOC121110446	2.69333	-2.52783	0.969599	-2.60709	0.00913151	0.0421899
FAM84A	13.845	-1.97716	0.758443	-2.60686	0.00913762	0.0422074
LOC121110743	13.4956	-1.11417	0.427522	-2.60611	0.00915761	0.0422784
PTAFR	79.7408	1.00985	0.387727	2.60455	0.00919958	0.0424399
RASD2	8.71306	2.7304	1.04934	2.60201	0.00926781	0.0426899
PDZRN3	16.1798	2.07779	0.798814	2.60109	0.00929284	0.0427836
LOC112531761	9.15616	-1.72398	0.66282	-2.60098	0.00929591	0.0427861
LOC107053804	2.27801	-3.43819	1.32245	-2.59987	0.00932601	0.0428931
FBLN5	81.4875	1.71325	0.659077	2.59946	0.00933693	0.0429288
LOC107054087	2.83365	-2.36686	0.9119	-2.59553	0.00944453	0.0433399
LOC121110157	3.66828	-2.97229	1.14684	-2.59172	0.00954977	0.0437239
ADM2	162.697	1.25859	0.486159	2.58884	0.00963001	0.0439699
HSPB1	178.375	2.06177	0.796482	2.5886	0.00963676	0.0439897
TGM4	2269.97	1.73486	0.670304	2.58816	0.00964896	0.0440344
TMEM40	13.7542	-1.56868	0.606329	-2.58717	0.00967667	0.0441498
SPAG5	831.908	1.08002	0.417667	2.58584	0.00971407	0.0442983
LOC101749282	10.8684	-1.34992	0.522075	-2.58568	0.00971858	0.0443078
GRIP2	8.50172	-1.45944	0.564783	-2.58407	0.0097642	0.0444645
CD109	8.26658	2.16203	0.836952	2.58322	0.00978833	0.0445368
LOC107051860	8.81145	-1.17395	0.454592	-2.58243	0.00981077	0.0446278
LOC112532953	2.89289	-2.31794	0.89772	-2.58203	0.00982217	0.0446382
ERC2	2.08114	-3.24146	1.25568	-2.58145	0.00983862	0.0446432
LOC107055337	2.98184	-2.2275	0.863004	-2.5811	0.00984867	0.0446751
LOC121108637	4.15457	-2.48085	0.962106	-2.57856	0.00992116	0.0448941
CFAP73	78.5277	-1.08338	0.420222	-2.57811	0.00993423	0.0449095
LOC107053666	7.18272	-1.50148	0.582455	-2.57785	0.00994174	0.0449323
LOC101752025	3.43491	2.91711	1.13181	2.5774	0.00995477	0.0449801
LOC107051722	4.33935	-2.32985	0.904554	-2.57569	0.0100042	0.0451362
TBC1D19	16.6969	-1.02342	0.397675	-2.5735	0.0100676	0.0453805
TTPA	24.9975	1.36305	0.529655	2.57348	0.0100683	0.0453805
LOC121109437	6.6029	-1.72621	0.671196	-2.57185	0.0101158	0.0455497
ADMP	4.70699	-2.4971	0.971023	-2.57162	0.0101224	0.0455512
CDX4	14.5038	-1.4509	0.564445	-2.57049	0.0101556	0.0456389
OPRM1	12.9225	-1.05302	0.409826	-2.56943	0.0101867	0.0457563
ST6GALNAC6	80.8181	1.15362	0.449384	2.56711	0.010255	0.0460404
C4orf45	27.0282	-1.23054	0.479395	-2.56687	0.0102622	0.0460501
PODXL2	28.8517	1.20903	0.471316	2.56521	0.0103112	0.0462586
HS3ST2	3.42989	2.9241	1.14	2.565	0.0103176	0.0462757
GAS2	5.09006	-2.0254	0.789864	-2.56423	0.0103404	0.0463325
EPHA4	127.765	1.48954	0.581225	2.56276	0.0103844	0.0464846
PTHLH	4.17285	-1.83827	0.717325	-2.56267	0.0103871	0.0464846
ST6GALNAC5	11.5234	-1.3048	0.509109	-2.56291	0.0103799	0.0464846
LOC107051961	5.3535	-2.38024	0.928993	-2.56218	0.0104018	0.0465391
ASPHD1	2.65838	3.24316	1.26645	2.56084	0.010442	0.0467075
LOC121108568	11.6283	-1.14443	0.446987	-2.56032	0.0104576	0.046766
FAM46D	9.79736	-1.27911	0.499873	-2.55886	0.0105015	0.0469506
ACVRL1	239.018	1.32263	0.516954	2.5585	0.0105124	0.0469533
LOC101750230	1.23514	-4.96425	1.94024	-2.55857	0.0105104	0.0469533
SCN3A	1.57295	-4.7407	1.85303	-2.55836	0.0105169	0.0469618
LOC112531190	1432.39	1.04024	0.406744	2.55749	0.010543	0.0470477
FAT4	40.8894	1.95442	0.764436	2.55668	0.0105675	0.0471303
OXT	1.50778	-4.67823	1.83048	-2.55573	0.0105964	0.0472244
CEP162	73.0834	-1.05138	0.41164	-2.55412	0.0106456	0.0473972
LIFR	45.6312	1.57792	0.617955	2.55345	0.0106661	0.0474532
LOC107054553	2.65313	-4.29854	1.68348	-2.55337	0.0106685	0.0474532
LOC124417923	2.10192	-3.64384	1.42698	-2.55353	0.0106636	0.0474532
WNT4	21.8353	1.88111	0.736654	2.55359	0.0106618	0.0474532
LOC416655	10.0695	-1.52608	0.598127	-2.55143	0.0107282	0.047672
MHCY2B7	1.05145	2.7909	1.09455	2.54982	0.0107779	0.0478349
IL12B	2.45903	3.2496	1.27452	2.54966	0.0107829	0.0478405
WNT2	3.08154	2.8314	1.11053	2.54961	0.0107844	0.0478405
LPAR1	66.3678	1.76266	0.691763	2.54807	0.0108322	0.0480289
ANKRD42	11.6362	-1.21164	0.475594	-2.54764	0.0108454	0.048076
DES	863.902	1.86062	0.730634	2.54659	0.0108782	0.0481509
LOC418658	2.37045	-2.8692	1.12732	-2.54516	0.0109229	0.0483021
CCDC28B	11.4912	1.3064	0.513562	2.5438	0.0109655	0.0484317
CELA3B	3.69568	3.25799	1.28072	2.54387	0.0109631	0.0484317
ARHGEF17	58.8495	1.74578	0.686318	2.54369	0.0109688	0.0484347
TNFRSF8	14.5522	-1.68571	0.66387	-2.53922	0.0111101	0.0488814
LOC107054261	6.2873	1.78971	0.70504	2.53845	0.0111346	0.0489772
LOC121107279	27.5587	-1.02951	0.405634	-2.53802	0.0111483	0.0490255
PTK6	1.9083	3.53161	1.39195	2.53716	0.0111755	0.0490981
LOC112531635	2.71093	-2.42976	0.957802	-2.5368	0.011187	0.0491247
LOC101750869	2.78472	-2.59275	1.02217	-2.53651	0.0111965	0.0491496
LOC121107764	28.2233	-1.30534	0.514677	-2.53622	0.0112055	0.0491588
CD1B	67.4017	1.24893	0.492504	2.53587	0.0112167	0.0491962
KATNAL2	5.32816	-1.74004	0.686397	-2.53503	0.0112438	0.0492795
WIF1	35.3705	1.33407	0.526362	2.5345	0.0112606	0.0493413
LOC107054129	2.48266	2.95258	1.16521	2.53394	0.0112789	0.0494095
KIFC1	1381.26	1.19483	0.471851	2.53222	0.0113344	0.049617
LOC101747364	39.6868	-1.21214	0.478723	-2.53203	0.0113404	0.0496195
FAM172BP	1.49321	2.45628	0.970496	2.53096	0.0113752	0.0497357

## Sheet: J2
DEGs d 21: OH vs. PC (DEGs = 9)
Gene Symbol	baseMean	log2FoldChange	lfcSE	stat	pvalue	padj
LOC121109301	12.1474	-19.4589	2.42138	-8.03628	9.26102e-16	1.83026e-11
COL22A1	4.36537	-17.9883	2.44352	-7.36164	1.81666e-13	1.79513e-09
LOC101751423	10.2234	15.4853	2.29527	6.74661	1.51336e-11	9.9695e-08
LOC121111392	4.40586	-19.1811	2.95394	-6.49341	8.39175e-11	4.14615e-07
GLRA2	3.72353	-18.7939	3.0564	-6.14905	7.7947e-10	3.08093e-06
LOC124417238	5.39022	-19.5205	3.33374	-5.85544	4.75745e-09	1.56702e-05
TFAP2B	5.49379	-18.1979	3.1256	-5.8222	5.80788e-09	1.63973e-05
ZIC1	3.81251	-16.8164	2.9023	-5.79418	6.86548e-09	1.69603e-05
LOC112533010	4.13348	-17.8106	3.20634	-5.5548	2.77927e-08	6.10297e-05

## Sheet: J3
DEGs d 21: OH-WM vs. PC (DEGs = 2)
Gene Symbol	baseMean	log2FoldChange	lfcSE	stat	pvalue	padj
LOC101751423	10.2234	20.1962	2.20751	9.14887	5.75312e-20	1.13699e-15
LOC112533010	4.13348	-18.1281	3.20634	-5.65383	1.56908e-08	0.000155048

## Sheet: J4
DEGs d 21: OH-SBP vs. PC (DEGs = 1)
Gene Symbol	baseMean	log2FoldChange	lfcSE	stat	pvalue	padj
LOC101751423	10.2234	23.5062	2.19374	10.7151	8.64427e-27	1.70837e-22

## Sheet: J5
DEGs d 21: SH vs. PC (DEGs = 7)
Gene Symbol	baseMean	log2FoldChange	lfcSE	stat	pvalue	padj
LOC101751423	10.2234	17.9338	2.24718	7.98058	1.45651e-15	2.87851e-11
LOC121111392	4.40586	-19.8078	2.95394	-6.70557	2.00616e-11	1.98239e-07
GLRA2	3.72353	-19.4455	3.0564	-6.36224	1.98838e-10	1.30988e-06
LOC124417238	5.39022	-20.1197	3.33374	-6.03517	1.58797e-09	6.825e-06
TFAP2B	5.49379	-18.8212	3.1256	-6.02163	1.72671e-09	6.825e-06
LOC112533010	4.13348	-18.7143	3.20634	-5.83666	5.32584e-09	1.75424e-05
LOC107050939	14.0539	-15.8913	2.74533	-5.78849	7.1023e-09	2.00518e-05

## Sheet: J6
DEGs d 21: SH-WM vs. PC (DEGs = 2)
Gene Symbol	baseMean	log2FoldChange	lfcSE	stat	pvalue	padj
LOC101751423	10.2234	21.4348	2.19676	9.75742	1.71459e-22	3.38854e-18
LOC112533010	4.13348	-19.2661	3.20634	-6.00874	1.86976e-09	1.8476e-05

## Sheet: J7
DEGs d 21: SH-SBP vs. PC (DEGs = 1)
Gene Symbol	baseMean	log2FoldChange	lfcSE	stat	pvalue	padj
LOC101751423	10.2234	20.748	2.20252	9.42012	4.50579e-21	8.9048e-17

## Sheet: T1
Taxons d 21: PC vs. NC (Species = 3)
Taxon	log2FoldChange	padj
Bacillus amyloliquefaciens	21.0668	1.50137e-10
Bacillus velezensis	-23.0246	2.69694e-12
Brevibacillus borstelensis	-22.3642	7.70256e-12

## Sheet: T2
Taxons d 21: OH vs. PC (Species = 4)
Taxon	log2FoldChange	padj
Cutibacterium acnes	-5.18162	0.017171
Paenibacillus sp. FSL W8-0194	-6.44446	0.0300388
Romboutsia sp. CE17	23.3488	1.78223e-13
Bacillus amyloliquefaciens	-22.2212	1.3617e-11

[truncated: 5 more sheets: T3, T4, T5, T6, T7]
