# Supplementary material for: Jejunal histopathology, metagenome, and mucosal transcriptome of broilers after an enteric challenge and fed diets with different fiber types and concentrations
Source: Poult Sci. 2026 Jun 2;105(9):107215. doi: 10.1016/j.psj.2026.107215 (PMC13292782; doi:10.1016/j.psj.2026.107215)
Supplement: Supplementary file 3 [file mmc3.xlsx]

## Sheet: Guide to Sections
Response of broilers subjected to an enteric challenge and fed diets with different fiber types and concentrations - part 2: jejunal histopathology, metagenome, and mucosal transcriptome R. W. Tabish, Y. Lin, S. J. Rochell, W. J. Pacheco, M. A. Bailey, W. A. Dozier, III, F. J. Hoerr, K. Robinson, and R. Hauck
SUPPLEMENTARY DATA 3
Number of differentially abundant microbial functional pathways (P-value < 0.05) identified by DESeq2 analysis from the HUMAnN 3.6 pipeline using the shotgun metagenomic sequencing from the jejunal content samples of broilers on day 21. PC was comapred to the NC to access the effect of challenge and then all the challneged fiber supplemented groups were coampred agains the PC to access the effect…
Tab			Comparison (Jejunum)
P1			Pathways d 21: PC vs. NC (No# = 38)
P2			Pathways d 21: OH vs. PC (No# = 5)
P3			Pathways d 21: OH-WM vs. PC (No# = 4)
P4			Pathways d 21: OH-SBP vs. PC (No# = 0)
P5			Pathways d 21: SH vs. PC (No# = 4)
P6			Pathways d 21: SH-WM vs. PC (No# = 10)
P7			Pathways d 21: SH-SBP vs. PC (No# = 0)

## Sheet: P1
Pathways d 21: PC vs. NC (No# = 38)
Pathway	log2FoldChange	pvalue	TopSpecies-1	TopSpecies-2	TopSpecies-3	Contribution-1	Contribution-2	Contribution-3
PWY-5686: UMP biosynthesis I	-2.17978	0.00407227	Lactobacillus.s__Lactobacillus_crispatus	Lactobacillus.s__Lactobacillus_salivarius	Enterococcus.s__Enterococcus_cecorum	1183.02	27.421	20.1079
PWY-7221: guanosine ribonucleotides de novo biosynthesis	-1.99102	0.00515236	Lactobacillus.s__Lactobacillus_crispatus	Enterococcus.s__Enterococcus_cecorum	Lactobacillus.s__Lactobacillus_salivarius	1407.91	38.0144	34.7374
PWY-7790: UMP biosynthesis II	-2.18107	0.00534055	Lactobacillus.s__Lactobacillus_crispatus	Lactobacillus.s__Lactobacillus_salivarius	Enterococcus.s__Enterococcus_cecorum	1183.02	27.421	20.1079
PWY-7791: UMP biosynthesis III	-2.18107	0.00534055	Lactobacillus.s__Lactobacillus_crispatus	Lactobacillus.s__Lactobacillus_salivarius	Enterococcus.s__Enterococcus_cecorum	1183.02	27.421	20.1079
PWY-6527: stachyose degradation	-2.33334	0.00662725	Lactobacillus.s__Lactobacillus_crispatus	Lactobacillus.s__Lactobacillus_salivarius	Enterococcus.s__Enterococcus_cecorum	1248.52	45.3017	9.15004
UDPNAGSYN-PWY: UDP-N-acetyl-D-glucosamine biosynthesis I	-2.19743	0.0069005	Lactobacillus.s__Lactobacillus_crispatus	Lactobacillus.s__Lactobacillus_salivarius	Enterococcus.s__Enterococcus_cecorum	1173.5	38.841	25.02
PWY4FS-8: phosphatidylglycerol biosynthesis II (non-plastidic)	-1.62016	0.0070286	Escherichia.s__Escherichia_coli	Gallibacterium.s__Gallibacterium_anatis	Klebsiella.s__Klebsiella_oxytoca	3.23363	2.60071	1.21005
PWY4FS-7: phosphatidylglycerol biosynthesis I (plastidic)	-1.62016	0.00703182	Escherichia.s__Escherichia_coli	Gallibacterium.s__Gallibacterium_anatis	Klebsiella.s__Klebsiella_oxytoca	3.23363	2.60071	1.21005
PWY-6151: S-adenosyl-L-methionine salvage I	-2.19054	0.00741977	Lactobacillus.s__Lactobacillus_crispatus	Lactobacillus.s__Lactobacillus_salivarius	Enterococcus.s__Enterococcus_cecorum	1779.39	37.8286	36.887
P41-PWY: pyruvate fermentation to acetate and (S)-lactate I	-2.28073	0.00744344	Lactobacillus.s__Lactobacillus_crispatus	Lactobacillus.s__Lactobacillus_salivarius	Lactobacillus.s__Lactobacillus_vaginalis	1629.77	39.5945	1.68444
PWY-5100: pyruvate fermentation to acetate and lactate II	-2.28073	0.00744344	Lactobacillus.s__Lactobacillus_crispatus	Lactobacillus.s__Lactobacillus_salivarius	Lactobacillus.s__Lactobacillus_vaginalis	1629.77	39.5945	1.68444
PWY-6317: D-galactose degradation I (Leloir pathway)	-2.16925	0.00789335	Lactobacillus.s__Lactobacillus_crispatus	Escherichia.s__Escherichia_coli	Lactobacillus.s__Lactobacillus_pontis	876.617	3.79244	2.57483
PWY-5981: CDP-diacylglycerol biosynthesis III	-1.8319	0.00888515	Lactobacillus.s__Lactobacillus_salivarius	Escherichia.s__Escherichia_coli	Paraburkholderia.s__Paraburkholderia_fungorum	24.8085	0.558476	0.551608
PWY0-1477: ethanolamine utilization	-2.0719	0.0102458	Lactobacillus.s__Lactobacillus_crispatus	Escherichia.s__Escherichia_coli	Klebsiella.s__Klebsiella_oxytoca	492.553	11.9063	1.62676
PWY-3841: folate transformations II (plants)	-1.93202	0.0109913	Lactobacillus.s__Lactobacillus_crispatus	Lactobacillus.s__Lactobacillus_salivarius	Enterococcus.s__Enterococcus_cecorum	1145.99	23.6303	15.7785
RHAMCAT-PWY: L-rhamnose degradation I	-2.35438	0.0133871	Lactobacillus.s__Lactobacillus_salivarius	Escherichia.s__Escherichia_coli	Klebsiella.s__Klebsiella_oxytoca	25.0239	2.73176	1.20165
PWY-6386: UDP-N-acetylmuramoyl-pentapeptide biosynthesis II (lysine-containing)	-2.00092	0.0154701	Lactobacillus.s__Lactobacillus_crispatus	Lactobacillus.s__Lactobacillus_salivarius	Enterococcus.s__Enterococcus_cecorum	863.689	29.3018	18.3753
COA-PWY: coenzyme A biosynthesis I (prokaryotic)	-1.93001	0.0156537	Lactobacillus.s__Lactobacillus_crispatus	Lactobacillus.s__Lactobacillus_salivarius	Enterococcus.s__Enterococcus_cecorum	960.589	26.3829	8.80246
PWY-2941: L-lysine biosynthesis II	-1.99883	0.015829	Lactobacillus.s__Lactobacillus_crispatus	Lactobacillus.s__Lactobacillus_salivarius	Enterococcus.s__Enterococcus_cecorum	873.184	27.6789	20.3136
PWY-5097: L-lysine biosynthesis VI	-1.92949	0.0166546	Lactobacillus.s__Lactobacillus_crispatus	Lactobacillus.s__Lactobacillus_salivarius	Enterococcus.s__Enterococcus_cecorum	872.075	22.9476	19.2825
PWY-2942: L-lysine biosynthesis III	-1.91759	0.0177477	Lactobacillus.s__Lactobacillus_crispatus	Lactobacillus.s__Lactobacillus_salivarius	Enterococcus.s__Enterococcus_cecorum	875.379	23.8923	18.3347
PWY-6387: UDP-N-acetylmuramoyl-pentapeptide biosynthesis I (meso-diaminopimelate containing)	-1.91261	0.0188403	Lactobacillus.s__Lactobacillus_crispatus	Lactobacillus.s__Lactobacillus_salivarius	Enterococcus.s__Enterococcus_cecorum	793.647	28.9304	16.3475
TRNA-CHARGING-PWY: tRNA charging	-1.84653	0.0188584	Lactobacillus.s__Lactobacillus_crispatus	Lactobacillus.s__Lactobacillus_salivarius	Bacteroides.s__Bacteroides_fragilis	938.808	27.1243	6.4352
P161-PWY: acetylene degradation (anaerobic)	-2.16013	0.0193083	Lactobacillus.s__Lactobacillus_crispatus	Escherichia.s__Escherichia_coli	Escherichia.s__Escherichia_fergusonii	492.553	2.37895	0.160692
COA-PWY-1: superpathway of coenzyme A biosynthesis III (mammals)	-1.9748	0.0200515	Lactobacillus.s__Lactobacillus_crispatus	Lactobacillus.s__Lactobacillus_salivarius	Enterococcus.s__Enterococcus_cecorum	1080.29	19.9888	10.1135
PWY-7851: coenzyme A biosynthesis II (eukaryotic)	-1.93763	0.0213474	Lactobacillus.s__Lactobacillus_crispatus	Lactobacillus.s__Lactobacillus_salivarius	Enterococcus.s__Enterococcus_cecorum	960.387	23.6156	8.80246
PENTOSE-P-PWY: pentose phosphate pathway	-1.15307	0.021553	Lactobacillus.s__Lactobacillus_salivarius	Bacteroides.s__Bacteroides_fragilis	Escherichia.s__Escherichia_coli	28.4365	5.24529	4.59393
PEPTIDOGLYCANSYN-PWY: peptidoglycan biosynthesis I (meso-diaminopimelate containing)	-1.83751	0.0228904	Lactobacillus.s__Lactobacillus_crispatus	Lactobacillus.s__Lactobacillus_salivarius	Enterococcus.s__Enterococcus_cecorum	772.412	27.285	13.716
PWY-5384: sucrose degradation IV (sucrose phosphorylase)	-1.98309	0.0238199	Lactobacillus.s__Lactobacillus_crispatus	Enterococcus.s__Enterococcus_cecorum	Lactobacillus.s__Lactobacillus_pontis	578.794	21.6326	9.70217
PWY-1042: glycolysis IV	-1.47019	0.0240312	Escherichia.s__Escherichia_coli	Bacteroides.s__Bacteroides_fragilis	Bacteroides.s__Bacteroides_cellulosilyticus	6.23405	5.864	4.90164
PWY-724: superpathway of L-lysine, L-threonine and L-methionine biosynthesis II	-1.84819	0.0246697	Lactobacillus.s__Lactobacillus_crispatus	Lactobacillus.s__Lactobacillus_salivarius	Enterococcus.s__Enterococcus_cecorum	821.856	25.9577	14.596
PHOSLIPSYN-PWY: superpathway of phospholipid biosynthesis I (bacteria)	-1.24526	0.0276603	Escherichia.s__Escherichia_coli	Gallibacterium.s__Gallibacterium_anatis	Klebsiella.s__Klebsiella_oxytoca	5.38998	3.24946	1.21678
PWY-7118: chitin deacetylation	1.82657	0.0322197	Escherichia.s__Escherichia_coli	Escherichia.s__Escherichia_fergusonii	Herbaspirillum.s__Herbaspirillum_seropedicae	1.0842	0.24867	0.226386
GLUCOSE1PMETAB-PWY: glucose and glucose-1-phosphate degradation	-2.74495	0.0328548	Escherichia.s__Escherichia_coli	Lactobacillus.s__Lactobacillus_crispatus	Escherichia.s__Escherichia_fergusonii	5.04582	1.0321	0.650754
THRESYN-PWY: superpathway of L-threonine biosynthesis	-1.68877	0.0346583	Lactobacillus.s__Lactobacillus_crispatus	Lactobacillus.s__Lactobacillus_salivarius	Enterococcus.s__Enterococcus_cecorum	802.539	34.0104	11.4979
PWY-5667: CDP-diacylglycerol biosynthesis I	-1.08386	0.0352374	Escherichia.s__Escherichia_coli	Bacteroides.s__Bacteroides_fragilis	Gallibacterium.s__Gallibacterium_anatis	8.89832	8.58092	3.48435
PWY0-1319: CDP-diacylglycerol biosynthesis II	-1.08095	0.0357383	Escherichia.s__Escherichia_coli	Bacteroides.s__Bacteroides_fragilis	Gallibacterium.s__Gallibacterium_anatis	8.89832	8.58092	3.48435
P461-PWY: hexitol fermentation to lactate, formate, ethanol and acetate	-1.90796	0.0376655	Lactobacillus.s__Lactobacillus_salivarius	Escherichia.s__Escherichia_coli	Gallibacterium.s__Gallibacterium_anatis	47.1271	10.4919	3.46028

## Sheet: P2
Pathways d 21: OH vs. PC (No# = 5)
Pathway	log2FoldChange	pvalue	TopSpecies-1	TopSpecies-2	TopSpecies-3	Contribution-1	Contribution-2	Contribution-3
PWY4FS-8: phosphatidylglycerol biosynthesis II (non-plastidic)	-1.38722	0.0187493	Escherichia.s__Escherichia_coli	Gallibacterium.s__Gallibacterium_anatis	Klebsiella.s__Klebsiella_oxytoca	3.23363	2.60071	1.21005
PWY4FS-7: phosphatidylglycerol biosynthesis I (plastidic)	-1.38722	0.0187556	Escherichia.s__Escherichia_coli	Gallibacterium.s__Gallibacterium_anatis	Klebsiella.s__Klebsiella_oxytoca	3.23363	2.60071	1.21005
RHAMCAT-PWY: L-rhamnose degradation I	-2.10825	0.0247848	Lactobacillus.s__Lactobacillus_salivarius	Escherichia.s__Escherichia_coli	Klebsiella.s__Klebsiella_oxytoca	25.0239	2.73176	1.20165
PWY-7663: gondoate biosynthesis (anaerobic)	-1.42297	0.0346401	Lactobacillus.s__Lactobacillus_salivarius	Bacteroides.s__Bacteroides_fragilis	Escherichia.s__Escherichia_coli	35.2017	8.92433	8.56339
ORNDEG-PWY: superpathway of ornithine degradation	-2.45511	0.0388588	Escherichia.s__Escherichia_coli	Klebsiella.s__Klebsiella_oxytoca	Lactobacillus.s__Lactobacillus_salivarius	7.1684	0.619923	0.236521

## Sheet: P3
Pathways d 21: OH-WM vs. PC (No# = 4)
Pathway	log2FoldChange	pvalue	TopSpecies-1	TopSpecies-2	TopSpecies-3	Contribution-1	Contribution-2	Contribution-3
PWY-7197: pyrimidine deoxyribonucleotide phosphorylation	1.52893	0.0332496	Gallibacterium.s__Gallibacterium_anatis	Paraburkholderia.s__Paraburkholderia_fungorum	Enterococcus.s__Enterococcus_hirae	3.18107	1.0855	0.977584
PWY-5659: GDP-mannose biosynthesis	1.44928	0.0381861	Escherichia.s__Escherichia_coli	Klebsiella.s__Klebsiella_oxytoca	Escherichia.s__Escherichia_fergusonii	4.16974	0.119742	0.0635346
PWY-6151: S-adenosyl-L-methionine salvage I	-1.68205	0.0390319	Lactobacillus.s__Lactobacillus_crispatus	Lactobacillus.s__Lactobacillus_salivarius	Enterococcus.s__Enterococcus_cecorum	1779.39	37.8286	36.887
PWY0-1477: ethanolamine utilization	-1.62497	0.042075	Lactobacillus.s__Lactobacillus_crispatus	Escherichia.s__Escherichia_coli	Klebsiella.s__Klebsiella_oxytoca	492.553	11.9063	1.62676

## Sheet: P4
Pathways d 21: OH-SBP vs. PC (No# = 0)
Pathway	log2FoldChange	pvalue	TopSpecies-1	TopSpecies-2	TopSpecies-3	Contribution-1	Contribution-2	Contribution-3

## Sheet: P5
Pathways d 21: SH vs. PC (No# = 4)
Pathway	log2FoldChange	pvalue	TopSpecies-1	TopSpecies-2	TopSpecies-3	Contribution-1	Contribution-2	Contribution-3
PWY4FS-8: phosphatidylglycerol biosynthesis II (non-plastidic)	-1.96546	0.00120615	Escherichia.s__Escherichia_coli	Gallibacterium.s__Gallibacterium_anatis	Klebsiella.s__Klebsiella_oxytoca	3.23363	2.60071	1.21005
PWY4FS-7: phosphatidylglycerol biosynthesis I (plastidic)	-1.96547	0.00120684	Escherichia.s__Escherichia_coli	Gallibacterium.s__Gallibacterium_anatis	Klebsiella.s__Klebsiella_oxytoca	3.23363	2.60071	1.21005
PHOSLIPSYN-PWY: superpathway of phospholipid biosynthesis I (bacteria)	-1.40665	0.013436	Escherichia.s__Escherichia_coli	Gallibacterium.s__Gallibacterium_anatis	Klebsiella.s__Klebsiella_oxytoca	5.38998	3.24946	1.21678
PWY-7356: thiamine diphosphate salvage IV (yeast)	3.20429	0.0453644	Staphylococcus.s__Staphylococcus_sciuri	Staphylococcus.s__Staphylococcus_saprophyticus	Bacillus.s__Bacillus_gibsonii	0.135228	0.121363	0.111537

## Sheet: P6
Pathways d 21: SH-WM vs. PC (No# = 10)
Pathway	log2FoldChange	pvalue	TopSpecies-1	TopSpecies-2	TopSpecies-3	Contribution-1	Contribution-2	Contribution-3
PWY-6151: S-adenosyl-L-methionine salvage I	-1.80046	0.02741	Lactobacillus.s__Lactobacillus_crispatus	Lactobacillus.s__Lactobacillus_salivarius	Enterococcus.s__Enterococcus_cecorum	1779.39	37.8286	36.887
PWY-7221: guanosine ribonucleotides de novo biosynthesis	-1.50769	0.0335297	Lactobacillus.s__Lactobacillus_crispatus	Enterococcus.s__Enterococcus_cecorum	Lactobacillus.s__Lactobacillus_salivarius	1407.91	38.0144	34.7374
P41-PWY: pyruvate fermentation to acetate and (S)-lactate I	-1.69478	0.0460917	Lactobacillus.s__Lactobacillus_crispatus	Lactobacillus.s__Lactobacillus_salivarius	Lactobacillus.s__Lactobacillus_vaginalis	1629.77	39.5945	1.68444
PWY-5100: pyruvate fermentation to acetate and lactate II	-1.69478	0.0460917	Lactobacillus.s__Lactobacillus_crispatus	Lactobacillus.s__Lactobacillus_salivarius	Lactobacillus.s__Lactobacillus_vaginalis	1629.77	39.5945	1.68444
PHOSLIPSYN-PWY: superpathway of phospholipid biosynthesis I (bacteria)	-1.11765	0.0462626	Escherichia.s__Escherichia_coli	Gallibacterium.s__Gallibacterium_anatis	Klebsiella.s__Klebsiella_oxytoca	5.38998	3.24946	1.21678
PWY-5686: UMP biosynthesis I	-1.49816	0.0472753	Lactobacillus.s__Lactobacillus_crispatus	Lactobacillus.s__Lactobacillus_salivarius	Enterococcus.s__Enterococcus_cecorum	1183.02	27.421	20.1079
PWY0-1477: ethanolamine utilization	-1.59023	0.0474299	Lactobacillus.s__Lactobacillus_crispatus	Escherichia.s__Escherichia_coli	Klebsiella.s__Klebsiella_oxytoca	492.553	11.9063	1.62676
PWY-2941: L-lysine biosynthesis II	-1.63008	0.0482239	Lactobacillus.s__Lactobacillus_crispatus	Lactobacillus.s__Lactobacillus_salivarius	Enterococcus.s__Enterococcus_cecorum	873.184	27.6789	20.3136
PWY-5097: L-lysine biosynthesis VI	-1.57889	0.0492185	Lactobacillus.s__Lactobacillus_crispatus	Lactobacillus.s__Lactobacillus_salivarius	Enterococcus.s__Enterococcus_cecorum	872.075	22.9476	19.2825
PWY-2942: L-lysine biosynthesis III	-1.58348	0.0494106	Lactobacillus.s__Lactobacillus_crispatus	Lactobacillus.s__Lactobacillus_salivarius	Enterococcus.s__Enterococcus_cecorum	875.379	23.8923	18.3347

## Sheet: P7
Pathways d 21: SH-SBP vs. PC (No# = 0)
Pathway	log2FoldChange	pvalue	TopSpecies-1	TopSpecies-2	TopSpecies-3	Contribution-1	Contribution-2	Contribution-3
